# Supplementary material for: Repositioning of a Diaminothiazole Series Confirmed to Target the Cyclin-Dependent Kinase CRK12 for Use in the Treatment of African Animal Trypanosomiasis
Source: J Med Chem. 2022 Mar 18;65(7):5606–24. doi: 10.1021/acs.jmedchem.1c02104 (PMC9014415; doi:10.1021/acs.jmedchem.1c02104)
Supplement: Supplementary file 2 — jm1c02104_si_002.pdb [file jm1c02104_si_002.pdb]

HEADER    TRANSFERASE/TRANSFERASE INHIBITOR       17-APR-11   3RKB
REMARK   4 3RKB COMPLIES WITH FORMAT V. 3.0, 1-DEC-2006
REMARK 888
REMARK 888 WRITTEN BY MAESTRO (A PRODUCT OF SCHRODINGER, LLC)
TITLE     CDK2 IN COMPLEX WITH INHIBITOR RC-2-73
EXPDTA    X-RAY DIFFRACTION
REMARK   2 RESOLUTION.    2.00 ANGSTROMS
REMARK 200  TEMPERATURE           (KELVIN) : 93.00
REMARK 200  PH                             : 7.50
REMARK 350 BIOMOLECULE:  1
REMARK 350 APPLY THE FOLLOWING TO CHAINS: A
REMARK 350   BIOMT1  1   1.000000 0.000000 0.000000   0.000000
REMARK 350   BIOMT2  1   0.000000 1.000000 0.000000   0.000000
REMARK 350   BIOMT3  1   0.000000 0.000000 1.000000   0.000000
CRYST1   53.637   71.609   72.577  90.00  90.00  90.00 P 21 21 21    4
MODEL        1
ATOM      1  N   THR A   1      43.596  -3.886 -27.140  1.00 30.00           N1+
ATOM      2  CA  THR A   1      43.711  -3.410 -28.518  1.00 30.00           C  
ATOM      3  C   THR A   1      45.137  -3.470 -29.083  1.00 30.00           C  
ATOM      4  O   THR A   1      45.309  -3.634 -30.291  1.00 30.00           O  
ATOM      5  CB  THR A   1      43.156  -1.979 -28.639  1.00 30.00           C  
ATOM      6  OG1 THR A   1      43.694  -1.216 -27.566  1.00110.00           O  
ATOM      7  CG2 THR A   1      41.624  -1.916 -28.547  1.00110.00           C  
ATOM      8  H1  THR A   1      42.626  -3.992 -26.906  1.00110.00           H  
ATOM      9  H2  THR A   1      44.094  -4.756 -27.038  1.00110.00           H  
ATOM     10  H3  THR A   1      43.989  -3.149 -26.575  1.00110.00           H  
ATOM     11  HA  THR A   1      43.118  -4.081 -29.144  1.00110.00           H  
ATOM     12  HB  THR A   1      43.468  -1.530 -29.585  1.00110.00           H  
ATOM     13  HG1 THR A   1      43.469  -0.302 -27.707  1.00110.00           H  
ATOM     14 HG21 THR A   1      41.267  -0.891 -28.657  1.00110.00           H  
ATOM     15 HG22 THR A   1      41.160  -2.502 -29.341  1.00110.00           H  
ATOM     16 HG23 THR A   1      41.251  -2.292 -27.595  1.00110.00           H  
ATOM     17  N   HIS A   2      46.155  -3.358 -28.229  1.00 30.00           N  
ATOM     18  CA  HIS A   2      47.535  -3.456 -28.709  1.00 30.00           C  
ATOM     19  C   HIS A   2      47.896  -4.916 -29.006  1.00 30.00           C  
ATOM     20  O   HIS A   2      47.338  -5.838 -28.410  1.00 30.00           O  
ATOM     21  CB  HIS A   2      48.512  -2.835 -27.693  1.00 30.00           C  
ATOM     22  CG  HIS A   2      49.699  -2.158 -28.338  1.00110.00           C  
ATOM     23  ND1 HIS A   2      50.689  -2.838 -29.031  1.00110.00           N  
ATOM     24  CD2 HIS A   2      50.034  -0.825 -28.435  1.00110.00           C  
ATOM     25  CE1 HIS A   2      51.526  -1.923 -29.529  1.00110.00           C  
ATOM     26  NE2 HIS A   2      51.199  -0.682 -29.192  1.00110.00           N  
ATOM     27  H   HIS A   2      46.009  -3.177 -27.251  1.00110.00           H  
ATOM     28  HA  HIS A   2      47.612  -2.889 -29.641  1.00110.00           H  
ATOM     29  HB2 HIS A   2      48.005  -2.078 -27.094  1.00110.00           H  
ATOM     30  HB3 HIS A   2      48.887  -3.576 -26.994  1.00110.00           H  
ATOM     31  HD1 HIS A   2      50.785  -3.841 -29.133  1.00110.00           H  
ATOM     32  HD2 HIS A   2      49.517   0.038 -28.041  1.00110.00           H  
ATOM     33  HE1 HIS A   2      52.396  -2.165 -30.123  1.00110.00           H  
ATOM     34  N   VAL A   3      48.837  -5.122 -29.927  1.00 30.00           N  
ATOM     35  CA  VAL A   3      49.137  -6.468 -30.426  1.00 30.00           C  
ATOM     36  C   VAL A   3      50.234  -7.162 -29.629  1.00 30.00           C  
ATOM     37  O   VAL A   3      51.121  -6.511 -29.088  1.00 30.00           O  
ATOM     38  CB  VAL A   3      49.541  -6.419 -31.911  1.00 30.00           C  
ATOM     39  CG1 VAL A   3      50.689  -5.426 -32.209  1.00110.00           C  
ATOM     40  CG2 VAL A   3      49.897  -7.798 -32.509  1.00110.00           C  
ATOM     41  H   VAL A   3      49.260  -4.339 -30.397  1.00110.00           H  
ATOM     42  HA  VAL A   3      48.236  -7.080 -30.354  1.00110.00           H  
ATOM     43  HB  VAL A   3      48.689  -6.027 -32.463  1.00110.00           H  
ATOM     44 HG11 VAL A   3      50.905  -5.393 -33.277  1.00110.00           H  
ATOM     45 HG12 VAL A   3      50.442  -4.407 -31.913  1.00110.00           H  
ATOM     46 HG13 VAL A   3      51.613  -5.705 -31.703  1.00110.00           H  
ATOM     47 HG21 VAL A   3      50.042  -7.755 -33.582  1.00110.00           H  
ATOM     48 HG22 VAL A   3      50.835  -8.178 -32.145  1.00110.00           H  
ATOM     49 HG23 VAL A   3      49.142  -8.549 -32.280  1.00110.00           H  
ATOM     50  N   GLU A   4      50.160  -8.492 -29.559  1.00 30.00           N  
ATOM     51  CA  GLU A   4      51.069  -9.263 -28.725  1.00 30.00           C  
ATOM     52  C   GLU A   4      52.469  -9.290 -29.359  1.00 30.00           C  
ATOM     53  O   GLU A   4      53.435  -9.660 -28.704  1.00 30.00           O  
ATOM     54  CB  GLU A   4      50.546 -10.694 -28.503  1.00 30.00           C  
ATOM     55  CG  GLU A   4      51.348 -11.584 -27.523  1.00110.00           C  
ATOM     56  CD  GLU A   4      52.189 -12.648 -28.220  1.00110.00           C  
ATOM     57  OE1 GLU A   4      51.615 -13.374 -29.060  1.00110.00           O  
ATOM     58  OE2 GLU A   4      53.396 -12.709 -27.914  1.00110.00           O1-
ATOM     59  H   GLU A   4      49.326  -8.954 -29.917  1.00110.00           H  
ATOM     60  HA  GLU A   4      51.154  -8.774 -27.752  1.00110.00           H  
ATOM     61  HB2 GLU A   4      49.535 -10.617 -28.101  1.00110.00           H  
ATOM     62  HB3 GLU A   4      50.417 -11.187 -29.468  1.00110.00           H  
ATOM     63  HG2 GLU A   4      51.974 -10.981 -26.864  1.00110.00           H  
ATOM     64  HG3 GLU A   4      50.667 -12.116 -26.863  1.00110.00           H  
ATOM     65  N   SER A   5      52.599  -8.848 -30.612  1.00 30.00           N  
ATOM     66  CA  SER A   5      53.925  -8.829 -31.240  1.00 30.00           C  
ATOM     67  C   SER A   5      54.721  -7.589 -30.825  1.00 30.00           C  
ATOM     68  O   SER A   5      55.874  -7.403 -31.235  1.00 30.00           O  
ATOM     69  CB  SER A   5      53.827  -8.930 -32.774  1.00 30.00           C  
ATOM     70  OG  SER A   5      53.088  -7.863 -33.324  1.00110.00           O  
ATOM     71  H   SER A   5      51.802  -8.517 -31.131  1.00110.00           H  
ATOM     72  HA  SER A   5      54.508  -9.693 -30.912  1.00110.00           H  
ATOM     73  HB2 SER A   5      54.831  -8.877 -33.179  1.00110.00           H  
ATOM     74  HB3 SER A   5      53.390  -9.880 -33.081  1.00110.00           H  
ATOM     75  HG  SER A   5      53.562  -7.055 -33.175  1.00110.00           H  
ATOM     76  N   LYS A   6      54.092  -6.769 -29.989  1.00 30.00           N  
ATOM     77  CA  LYS A   6      54.768  -5.737 -29.210  1.00 30.00           C  
ATOM     78  C   LYS A   6      55.712  -6.388 -28.172  1.00 30.00           C  
ATOM     79  O   LYS A   6      56.588  -5.730 -27.602  1.00 30.00           O  
ATOM     80  CB  LYS A   6      53.713  -4.843 -28.537  1.00 30.00           C  
ATOM     81  CG  LYS A   6      54.152  -4.080 -27.294  1.00 30.00           C  
ATOM     82  CD  LYS A   6      52.950  -3.475 -26.566  1.00 30.00           C  
ATOM     83  CE  LYS A   6      53.305  -3.082 -25.134  1.00 30.00           C  
ATOM     84  NZ  LYS A   6      52.270  -2.209 -24.504  1.00 30.00           N1+
ATOM     85  H   LYS A   6      53.143  -7.004 -29.723  1.00110.00           H  
ATOM     86  HA  LYS A   6      55.387  -5.125 -29.870  1.00110.00           H  
ATOM     87  HB2 LYS A   6      53.246  -4.187 -29.269  1.00110.00           H  
ATOM     88  HB3 LYS A   6      52.947  -5.503 -28.153  1.00110.00           H  
ATOM     89  HG2 LYS A   6      54.605  -4.738 -26.553  1.00110.00           H  
ATOM     90  HG3 LYS A   6      54.895  -3.319 -27.537  1.00110.00           H  
ATOM     91  HD2 LYS A   6      52.617  -2.592 -27.109  1.00110.00           H  
ATOM     92  HD3 LYS A   6      52.108  -4.167 -26.542  1.00110.00           H  
ATOM     93  HE2 LYS A   6      53.502  -3.953 -24.515  1.00110.00           H  
ATOM     94  HE3 LYS A   6      54.217  -2.489 -25.153  1.00110.00           H  
ATOM     95  HZ1 LYS A   6      52.570  -1.950 -23.576  1.00110.00           H  
ATOM     96  HZ2 LYS A   6      52.149  -1.375 -25.061  1.00110.00           H  
ATOM     97  HZ3 LYS A   6      51.394  -2.707 -24.449  1.00110.00           H  
ATOM     98  N   TYR A   7      55.520  -7.689 -27.943  1.00 30.00           N  
ATOM     99  CA  TYR A   7      56.334  -8.456 -27.009  1.00 30.00           C  
ATOM    100  C   TYR A   7      57.113  -9.539 -27.735  1.00 30.00           C  
ATOM    101  O   TYR A   7      56.634 -10.104 -28.723  1.00 30.00           O  
ATOM    102  CB  TYR A   7      55.479  -9.113 -25.910  1.00 30.00           C  
ATOM    103  CG  TYR A   7      54.700  -8.170 -25.013  1.00110.00           C  
ATOM    104  CD1 TYR A   7      55.368  -7.453 -24.004  1.00110.00           C  
ATOM    105  CD2 TYR A   7      53.305  -8.031 -25.160  1.00110.00           C  
ATOM    106  CE1 TYR A   7      54.668  -6.546 -23.189  1.00110.00           C  
ATOM    107  CE2 TYR A   7      52.596  -7.154 -24.318  1.00110.00           C  
ATOM    108  CZ  TYR A   7      53.281  -6.387 -23.357  1.00110.00           C  
ATOM    109  OH  TYR A   7      52.608  -5.475 -22.601  1.00110.00           O  
ATOM    110  H   TYR A   7      54.819  -8.214 -28.452  1.00110.00           H  
ATOM    111  HA  TYR A   7      57.057  -7.806 -26.523  1.00110.00           H  
ATOM    112  HB2 TYR A   7      54.784  -9.825 -26.361  1.00110.00           H  
ATOM    113  HB3 TYR A   7      56.120  -9.715 -25.263  1.00110.00           H  
ATOM    114  HD1 TYR A   7      56.423  -7.600 -23.855  1.00110.00           H  
ATOM    115  HD2 TYR A   7      52.779  -8.609 -25.906  1.00110.00           H  
ATOM    116  HE1 TYR A   7      55.205  -5.986 -22.438  1.00110.00           H  
ATOM    117  HE2 TYR A   7      51.525  -7.085 -24.405  1.00110.00           H  
ATOM    118  HH  TYR A   7      53.133  -5.183 -21.868  1.00110.00           H  
ATOM    119  N   GLU A   8      58.322  -9.805 -27.249  1.00 30.00           N  
ATOM    120  CA  GLU A   8      59.103 -10.940 -27.699  1.00 30.00           C  
ATOM    121  C   GLU A   8      58.937 -12.064 -26.690  1.00 30.00           C  
ATOM    122  O   GLU A   8      59.200 -11.884 -25.496  1.00 30.00           O  
ATOM    123  CB  GLU A   8      60.585 -10.556 -27.871  1.00 30.00           C  
ATOM    124  CG  GLU A   8      60.825  -9.434 -28.911  1.00110.00           C  
ATOM    125  CD  GLU A   8      61.972  -8.498 -28.531  1.00110.00           C  
ATOM    126  OE1 GLU A   8      61.881  -7.883 -27.447  1.00110.00           O  
ATOM    127  OE2 GLU A   8      62.896  -8.364 -29.362  1.00110.00           O1-
ATOM    128  H   GLU A   8      58.660  -9.275 -26.450  1.00110.00           H  
ATOM    129  HA  GLU A   8      58.754 -11.301 -28.669  1.00110.00           H  
ATOM    130  HB2 GLU A   8      60.982 -10.266 -26.896  1.00110.00           H  
ATOM    131  HB3 GLU A   8      61.160 -11.436 -28.164  1.00110.00           H  
ATOM    132  HG2 GLU A   8      61.006  -9.872 -29.893  1.00110.00           H  
ATOM    133  HG3 GLU A   8      59.943  -8.803 -29.015  1.00110.00           H  
ATOM    134  N   VAL A   9      58.464 -13.215 -27.160  1.00 30.00           N  
ATOM    135  CA  VAL A   9      58.152 -14.322 -26.260  1.00 30.00           C  
ATOM    136  C   VAL A   9      59.390 -15.168 -25.991  1.00 30.00           C  
ATOM    137  O   VAL A   9      60.022 -15.698 -26.913  1.00 30.00           O  
ATOM    138  CB  VAL A   9      57.018 -15.202 -26.817  1.00 30.00           C  
ATOM    139  CG1 VAL A   9      56.742 -16.495 -26.016  1.00110.00           C  
ATOM    140  CG2 VAL A   9      55.721 -14.376 -26.857  1.00110.00           C  
ATOM    141  H   VAL A   9      58.289 -13.332 -28.145  1.00110.00           H  
ATOM    142  HA  VAL A   9      57.805 -13.923 -25.303  1.00110.00           H  
ATOM    143  HB  VAL A   9      57.268 -15.498 -27.838  1.00110.00           H  
ATOM    144 HG11 VAL A   9      55.862 -17.014 -26.398  1.00110.00           H  
ATOM    145 HG12 VAL A   9      57.568 -17.205 -26.076  1.00110.00           H  
ATOM    146 HG13 VAL A   9      56.562 -16.278 -24.963  1.00110.00           H  
ATOM    147 HG21 VAL A   9      54.878 -14.953 -27.233  1.00110.00           H  
ATOM    148 HG22 VAL A   9      55.442 -14.024 -25.863  1.00110.00           H  
ATOM    149 HG23 VAL A   9      55.827 -13.494 -27.488  1.00110.00           H  
ATOM    150  N   GLY A  10      59.739 -15.269 -24.713  1.00 30.00           N  
ATOM    151  CA  GLY A  10      60.968 -15.923 -24.297  1.00 30.00           C  
ATOM    152  C   GLY A  10      60.809 -17.408 -23.970  1.00 30.00           C  
ATOM    153  O   GLY A  10      61.647 -18.229 -24.362  1.00 30.00           O  
ATOM    154  H   GLY A  10      59.158 -14.858 -23.988  1.00110.00           H  
ATOM    155  HA2 GLY A  10      61.757 -15.799 -25.041  1.00110.00           H  
ATOM    156  HA3 GLY A  10      61.328 -15.421 -23.399  1.00110.00           H  
ATOM    157  N   LYS A  11      59.744 -17.760 -23.255  1.00 30.00           N  
ATOM    158  CA  LYS A  11      59.493 -19.153 -22.927  1.00 30.00           C  
ATOM    159  C   LYS A  11      58.246 -19.371 -22.080  1.00 30.00           C  
ATOM    160  O   LYS A  11      57.692 -18.434 -21.502  1.00 30.00           O  
ATOM    161  CB  LYS A  11      60.716 -19.734 -22.194  1.00 30.00           C  
ATOM    162  CG  LYS A  11      61.097 -21.146 -22.681  1.00110.00           C  
ATOM    163  CD  LYS A  11      62.007 -21.911 -21.706  1.00110.00           C  
ATOM    164  CE  LYS A  11      61.274 -22.433 -20.455  1.00110.00           C  
ATOM    165  NZ  LYS A  11      62.168 -23.255 -19.625  1.00110.00           N1+
ATOM    166  H   LYS A  11      59.087 -17.063 -22.925  1.00110.00           H  
ATOM    167  HA  LYS A  11      59.337 -19.665 -23.880  1.00110.00           H  
ATOM    168  HB2 LYS A  11      61.611 -19.115 -22.170  1.00110.00           H  
ATOM    169  HB3 LYS A  11      60.481 -19.787 -21.130  1.00110.00           H  
ATOM    170  HG2 LYS A  11      60.208 -21.747 -22.874  1.00110.00           H  
ATOM    171  HG3 LYS A  11      61.602 -21.051 -23.643  1.00110.00           H  
ATOM    172  HD2 LYS A  11      62.436 -22.762 -22.236  1.00110.00           H  
ATOM    173  HD3 LYS A  11      62.851 -21.283 -21.415  1.00110.00           H  
ATOM    174  HE2 LYS A  11      60.898 -21.612 -19.844  1.00110.00           H  
ATOM    175  HE3 LYS A  11      60.413 -23.039 -20.738  1.00110.00           H  
ATOM    176  HZ1 LYS A  11      62.497 -24.045 -20.159  1.00110.00           H  
ATOM    177  HZ2 LYS A  11      62.957 -22.700 -19.327  1.00110.00           H  
ATOM    178  HZ3 LYS A  11      61.665 -23.584 -18.814  1.00110.00           H  
ATOM    179  N   LYS A  12      57.803 -20.623 -22.031  1.00 30.00           N  
ATOM    180  CA  LYS A  12      56.703 -21.028 -21.175  1.00 30.00           C  
ATOM    181  C   LYS A  12      57.219 -21.185 -19.755  1.00 30.00           C  
ATOM    182  O   LYS A  12      58.064 -22.039 -19.503  1.00 30.00           O  
ATOM    183  CB  LYS A  12      56.090 -22.362 -21.640  1.00 30.00           C  
ATOM    184  CG  LYS A  12      54.798 -22.742 -20.887  1.00110.00           C  
ATOM    185  CD  LYS A  12      54.086 -23.974 -21.468  1.00110.00           C  
ATOM    186  CE  LYS A  12      54.795 -25.301 -21.149  1.00110.00           C  
ATOM    187  NZ  LYS A  12      54.066 -26.450 -21.711  1.00110.00           N1+
ATOM    188  H   LYS A  12      58.325 -21.346 -22.498  1.00110.00           H  
ATOM    189  HA  LYS A  12      55.926 -20.261 -21.205  1.00110.00           H  
ATOM    190  HB2 LYS A  12      55.854 -22.276 -22.701  1.00110.00           H  
ATOM    191  HB3 LYS A  12      56.824 -23.165 -21.560  1.00110.00           H  
ATOM    192  HG2 LYS A  12      54.996 -22.905 -19.826  1.00110.00           H  
ATOM    193  HG3 LYS A  12      54.115 -21.893 -20.926  1.00110.00           H  
ATOM    194  HD2 LYS A  12      53.077 -24.006 -21.060  1.00110.00           H  
ATOM    195  HD3 LYS A  12      53.967 -23.858 -22.547  1.00110.00           H  
ATOM    196  HE2 LYS A  12      55.805 -25.306 -21.555  1.00110.00           H  
ATOM    197  HE3 LYS A  12      54.882 -25.438 -20.070  1.00110.00           H  
ATOM    198  HZ1 LYS A  12      53.144 -26.501 -21.302  1.00110.00           H  
ATOM    199  HZ2 LYS A  12      53.988 -26.353 -22.712  1.00110.00           H  
ATOM    200  HZ3 LYS A  12      54.562 -27.301 -21.492  1.00110.00           H  
ATOM    201  N   ILE A  13      56.711 -20.378 -18.827  1.00 30.00           N  
ATOM    202  CA  ILE A  13      57.120 -20.490 -17.419  1.00 30.00           C  
ATOM    203  C   ILE A  13      56.041 -21.097 -16.539  1.00 30.00           C  
ATOM    204  O   ILE A  13      56.269 -21.400 -15.365  1.00 30.00           O  
ATOM    205  CB  ILE A  13      57.515 -19.128 -16.827  1.00 30.00           C  
ATOM    206  CG1 ILE A  13      56.493 -18.067 -17.223  1.00 30.00           C  
ATOM    207  CG2 ILE A  13      58.926 -18.736 -17.273  1.00 30.00           C  
ATOM    208  CD1 ILE A  13      56.692 -16.753 -16.539  1.00 30.00           C  
ATOM    209  H   ILE A  13      55.931 -19.763 -19.056  1.00110.00           H  
ATOM    210  HA  ILE A  13      57.965 -21.169 -17.281  1.00110.00           H  
ATOM    211  HB  ILE A  13      57.540 -19.196 -15.737  1.00110.00           H  
ATOM    212 HG12 ILE A  13      56.534 -17.899 -18.295  1.00110.00           H  
ATOM    213 HG13 ILE A  13      55.483 -18.407 -17.019  1.00110.00           H  
ATOM    214 HG21 ILE A  13      59.323 -17.855 -16.770  1.00110.00           H  
ATOM    215 HG22 ILE A  13      59.628 -19.539 -17.045  1.00110.00           H  
ATOM    216 HG23 ILE A  13      58.968 -18.578 -18.347  1.00110.00           H  
ATOM    217 HD11 ILE A  13      56.034 -15.969 -16.916  1.00110.00           H  
ATOM    218 HD12 ILE A  13      56.581 -16.832 -15.458  1.00110.00           H  
ATOM    219 HD13 ILE A  13      57.715 -16.524 -16.753  1.00110.00           H  
ATOM    220  N   SER A  14      54.857 -21.273 -17.102  1.00 30.00           N  
ATOM    221  CA  SER A  14      53.775 -21.872 -16.356  1.00 30.00           C  
ATOM    222  C   SER A  14      52.726 -22.438 -17.274  1.00 30.00           C  
ATOM    223  O   SER A  14      52.523 -21.945 -18.391  1.00 30.00           O  
ATOM    224  CB  SER A  14      53.136 -20.812 -15.439  1.00 30.00           C  
ATOM    225  OG  SER A  14      53.866 -19.588 -15.562  1.00110.00           O  
ATOM    226  H   SER A  14      54.647 -20.880 -18.008  1.00110.00           H  
ATOM    227  HA  SER A  14      54.164 -22.669 -15.732  1.00110.00           H  
ATOM    228  HB2 SER A  14      52.053 -20.727 -15.510  1.00110.00           H  
ATOM    229  HB3 SER A  14      53.388 -21.239 -14.478  1.00110.00           H  
ATOM    230  HG  SER A  14      53.364 -18.988 -15.016  1.00110.00           H  
ATOM    231  N   GLU A  15      52.109 -23.529 -16.842  1.00 30.00           N  
ATOM    232  CA  GLU A  15      50.878 -23.966 -17.469  1.00 30.00           C  
ATOM    233  C   GLU A  15      49.739 -23.559 -16.554  1.00 30.00           C  
ATOM    234  O   GLU A  15      49.759 -23.824 -15.353  1.00 30.00           O  
ATOM    235  CB  GLU A  15      50.906 -25.460 -17.762  1.00 30.00           C  
ATOM    236  CG  GLU A  15      51.939 -25.785 -18.833  1.00 30.00           C  
ATOM    237  CD  GLU A  15      51.982 -27.251 -19.200  1.00 30.00           C  
ATOM    238  OE1 GLU A  15      50.948 -27.780 -19.660  1.00 30.00           O  
ATOM    239  OE2 GLU A  15      53.055 -27.869 -19.036  1.00 30.00           O1-
ATOM    240  H   GLU A  15      52.279 -23.867 -15.907  1.00110.00           H  
ATOM    241  HA  GLU A  15      50.702 -23.472 -18.426  1.00110.00           H  
ATOM    242  HB2 GLU A  15      51.111 -26.021 -16.848  1.00110.00           H  
ATOM    243  HB3 GLU A  15      49.917 -25.781 -18.096  1.00110.00           H  
ATOM    244  HG2 GLU A  15      51.709 -25.225 -19.739  1.00110.00           H  
ATOM    245  HG3 GLU A  15      52.932 -25.469 -18.512  1.00110.00           H  
ATOM    246  N   GLY A  16      48.747 -22.902 -17.128  1.00 30.00           N  
ATOM    247  CA  GLY A  16      47.686 -22.323 -16.337  1.00 30.00           C  
ATOM    248  C   GLY A  16      46.337 -22.942 -16.622  1.00 30.00           C  
ATOM    249  O   GLY A  16      46.211 -23.819 -17.473  1.00 30.00           O  
ATOM    250  H   GLY A  16      48.710 -22.710 -18.120  1.00110.00           H  
ATOM    251  HA2 GLY A  16      47.876 -22.468 -15.291  1.00110.00           H  
ATOM    252  HA3 GLY A  16      47.647 -21.247 -16.506  1.00110.00           H  
ATOM    253  N   THR A  17      45.341 -22.539 -15.845  1.00 30.00           N  
ATOM    254  CA  THR A  17      43.999 -23.067 -16.005  1.00 30.00           C  
ATOM    255  C   THR A  17      43.523 -22.941 -17.456  1.00 30.00           C  
ATOM    256  O   THR A  17      43.201 -23.936 -18.103  1.00 30.00           O  
ATOM    257  CB  THR A  17      43.007 -22.343 -15.075  1.00 30.00           C  
ATOM    258  OG1 THR A  17      43.586 -22.203 -13.773  1.00 30.00           O  
ATOM    259  CG2 THR A  17      41.712 -23.122 -14.971  1.00 30.00           C  
ATOM    260  H   THR A  17      45.557 -22.037 -14.979  1.00110.00           H  
ATOM    261  HA  THR A  17      44.043 -24.128 -15.751  1.00110.00           H  
ATOM    262  HB  THR A  17      42.799 -21.330 -15.426  1.00110.00           H  
ATOM    263  HG1 THR A  17      43.587 -21.288 -13.455  1.00110.00           H  
ATOM    264 HG21 THR A  17      41.021 -22.628 -14.287  1.00110.00           H  
ATOM    265 HG22 THR A  17      41.202 -23.209 -15.931  1.00110.00           H  
ATOM    266 HG23 THR A  17      41.882 -24.130 -14.592  1.00110.00           H  
ATOM    267  N   TYR A  18      43.500 -21.713 -17.968  1.00 30.00           N  
ATOM    268  CA  TYR A  18      42.908 -21.434 -19.276  1.00 30.00           C  
ATOM    269  C   TYR A  18      43.926 -21.093 -20.359  1.00 30.00           C  
ATOM    270  O   TYR A  18      43.556 -20.711 -21.467  1.00 30.00           O  
ATOM    271  CB  TYR A  18      41.899 -20.292 -19.154  1.00 30.00           C  
ATOM    272  CG  TYR A  18      42.402 -19.118 -18.347  1.00 30.00           C  
ATOM    273  CD1 TYR A  18      43.339 -18.242 -18.879  1.00 30.00           C  
ATOM    274  CD2 TYR A  18      41.951 -18.890 -17.048  1.00 30.00           C  
ATOM    275  CE1 TYR A  18      43.802 -17.169 -18.153  1.00 30.00           C  
ATOM    276  CE2 TYR A  18      42.414 -17.814 -16.307  1.00 30.00           C  
ATOM    277  CZ  TYR A  18      43.342 -16.958 -16.869  1.00 30.00           C  
ATOM    278  OH  TYR A  18      43.816 -15.880 -16.160  1.00 30.00           O  
ATOM    279  H   TYR A  18      43.830 -20.931 -17.421  1.00110.00           H  
ATOM    280  HA  TYR A  18      42.360 -22.292 -19.671  1.00110.00           H  
ATOM    281  HB2 TYR A  18      41.568 -19.932 -20.130  1.00110.00           H  
ATOM    282  HB3 TYR A  18      40.993 -20.675 -18.683  1.00110.00           H  
ATOM    283  HD1 TYR A  18      43.711 -18.376 -19.885  1.00110.00           H  
ATOM    284  HD2 TYR A  18      41.231 -19.560 -16.603  1.00110.00           H  
ATOM    285  HE1 TYR A  18      44.523 -16.496 -18.595  1.00110.00           H  
ATOM    286  HE2 TYR A  18      42.039 -17.664 -15.307  1.00110.00           H  
ATOM    287  HH  TYR A  18      43.593 -15.926 -15.228  1.00110.00           H  
ATOM    288  N   GLY A  19      45.205 -21.181 -20.032  1.00 30.00           N  
ATOM    289  CA  GLY A  19      46.228 -21.051 -21.049  1.00 30.00           C  
ATOM    290  C   GLY A  19      47.620 -21.192 -20.478  1.00 30.00           C  
ATOM    291  O   GLY A  19      47.795 -21.278 -19.267  1.00 30.00           O  
ATOM    292  H   GLY A  19      45.493 -21.492 -19.114  1.00110.00           H  
ATOM    293  HA2 GLY A  19      46.092 -21.870 -21.758  1.00110.00           H  
ATOM    294  HA3 GLY A  19      46.153 -20.152 -21.641  1.00110.00           H  
ATOM    295  N   GLU A  20      48.622 -21.194 -21.348  1.00 30.00           N  
ATOM    296  CA  GLU A  20      49.992 -21.271 -20.873  1.00 30.00           C  
ATOM    297  C   GLU A  20      50.434 -19.912 -20.342  1.00 30.00           C  
ATOM    298  O   GLU A  20      49.869 -18.879 -20.714  1.00 30.00           O  
ATOM    299  CB  GLU A  20      50.924 -21.755 -21.999  1.00 30.00           C  
ATOM    300  CG  GLU A  20      50.579 -23.131 -22.625  1.00110.00           C  
ATOM    301  CD  GLU A  20      49.400 -23.144 -23.606  1.00110.00           C  
ATOM    302  OE1 GLU A  20      49.134 -22.096 -24.234  1.00110.00           O  
ATOM    303  OE2 GLU A  20      48.764 -24.214 -23.714  1.00110.00           O1-
ATOM    304  H   GLU A  20      48.465 -21.118 -22.341  1.00110.00           H  
ATOM    305  HA  GLU A  20      50.059 -21.988 -20.054  1.00110.00           H  
ATOM    306  HB2 GLU A  20      50.979 -20.998 -22.782  1.00110.00           H  
ATOM    307  HB3 GLU A  20      51.936 -21.811 -21.601  1.00110.00           H  
ATOM    308  HG2 GLU A  20      51.445 -23.491 -23.180  1.00110.00           H  
ATOM    309  HG3 GLU A  20      50.400 -23.862 -21.834  1.00110.00           H  
ATOM    310  N   VAL A  21      51.429 -19.914 -19.455  1.00 30.00           N  
ATOM    311  CA  VAL A  21      51.974 -18.662 -18.941  1.00 30.00           C  
ATOM    312  C   VAL A  21      53.392 -18.440 -19.513  1.00 30.00           C  
ATOM    313  O   VAL A  21      54.251 -19.323 -19.418  1.00 30.00           O  
ATOM    314  CB  VAL A  21      52.048 -18.638 -17.432  1.00 30.00           C  
ATOM    315  CG1 VAL A  21      52.608 -17.297 -16.974  1.00 30.00           C  
ATOM    316  CG2 VAL A  21      50.642 -18.903 -16.811  1.00 30.00           C  
ATOM    317  H   VAL A  21      51.883 -20.782 -19.150  1.00110.00           H  
ATOM    318  HA  VAL A  21      51.356 -17.822 -19.238  1.00110.00           H  
ATOM    319  HB  VAL A  21      52.680 -19.491 -17.370  1.00110.00           H  
ATOM    320 HG11 VAL A  21      52.569 -17.219 -15.887  1.00110.00           H  
ATOM    321 HG12 VAL A  21      53.647 -17.115 -17.245  1.00110.00           H  
ATOM    322 HG13 VAL A  21      52.018 -16.462 -17.355  1.00110.00           H  
ATOM    323 HG21 VAL A  21      50.568 -18.589 -15.766  1.00110.00           H  
ATOM    324 HG22 VAL A  21      49.859 -18.402 -17.369  1.00110.00           H  
ATOM    325 HG23 VAL A  21      50.412 -19.970 -16.847  1.00110.00           H  
ATOM    326  N   TYR A  22      53.622 -17.271 -20.106  1.00 30.00           N  
ATOM    327  CA  TYR A  22      54.911 -16.988 -20.760  1.00 30.00           C  
ATOM    328  C   TYR A  22      55.717 -15.891 -20.077  1.00 30.00           C  
ATOM    329  O   TYR A  22      55.154 -14.940 -19.543  1.00 30.00           O  
ATOM    330  CB  TYR A  22      54.712 -16.573 -22.230  1.00 30.00           C  
ATOM    331  CG  TYR A  22      53.953 -17.559 -23.083  1.00 30.00           C  
ATOM    332  CD1 TYR A  22      52.562 -17.557 -23.115  1.00 30.00           C  
ATOM    333  CD2 TYR A  22      54.627 -18.491 -23.861  1.00 30.00           C  
ATOM    334  CE1 TYR A  22      51.870 -18.457 -23.899  1.00 30.00           C  
ATOM    335  CE2 TYR A  22      53.944 -19.395 -24.646  1.00 30.00           C  
ATOM    336  CZ  TYR A  22      52.566 -19.376 -24.660  1.00 30.00           C  
ATOM    337  OH  TYR A  22      51.884 -20.279 -25.439  1.00 30.00           O  
ATOM    338  H   TYR A  22      52.891 -16.558 -20.090  1.00110.00           H  
ATOM    339  HA  TYR A  22      55.523 -17.883 -20.764  1.00110.00           H  
ATOM    340  HB2 TYR A  22      54.209 -15.610 -22.285  1.00110.00           H  
ATOM    341  HB3 TYR A  22      55.688 -16.401 -22.689  1.00110.00           H  
ATOM    342  HD1 TYR A  22      52.008 -16.856 -22.507  1.00110.00           H  
ATOM    343  HD2 TYR A  22      55.707 -18.518 -23.851  1.00110.00           H  
ATOM    344  HE1 TYR A  22      50.793 -18.468 -23.892  1.00110.00           H  
ATOM    345  HE2 TYR A  22      54.496 -20.109 -25.239  1.00110.00           H  
ATOM    346  HH  TYR A  22      52.457 -20.912 -25.849  1.00110.00           H  
ATOM    347  N   ILE A  23      57.041 -16.028 -20.117  1.00 30.00           N  
ATOM    348  CA  ILE A  23      57.932 -14.913 -19.831  1.00 30.00           C  
ATOM    349  C   ILE A  23      58.151 -14.191 -21.175  1.00 30.00           C  
ATOM    350  O   ILE A  23      58.394 -14.842 -22.190  1.00 30.00           O  
ATOM    351  CB  ILE A  23      59.255 -15.418 -19.226  1.00 30.00           C  
ATOM    352  CG1 ILE A  23      60.257 -14.239 -19.013  1.00110.00           C  
ATOM    353  CG2 ILE A  23      59.964 -16.540 -20.015  1.00110.00           C  
ATOM    354  CD1 ILE A  23      61.647 -14.622 -18.479  1.00110.00           C  
ATOM    355  H   ILE A  23      57.427 -16.831 -20.605  1.00110.00           H  
ATOM    356  HA  ILE A  23      57.477 -14.207 -19.130  1.00110.00           H  
ATOM    357  HB  ILE A  23      59.043 -15.829 -18.245  1.00110.00           H  
ATOM    358 HG12 ILE A  23      60.436 -13.696 -19.940  1.00110.00           H  
ATOM    359 HG13 ILE A  23      59.810 -13.506 -18.342  1.00110.00           H  
ATOM    360 HG21 ILE A  23      60.831 -16.923 -19.477  1.00110.00           H  
ATOM    361 HG22 ILE A  23      59.323 -17.397 -20.155  1.00110.00           H  
ATOM    362 HG23 ILE A  23      60.309 -16.202 -20.991  1.00110.00           H  
ATOM    363 HD11 ILE A  23      62.173 -13.744 -18.102  1.00110.00           H  
ATOM    364 HD12 ILE A  23      61.589 -15.347 -17.671  1.00110.00           H  
ATOM    365 HD13 ILE A  23      62.266 -15.059 -19.262  1.00110.00           H  
ATOM    366  N   GLY A  24      58.038 -12.864 -21.188  1.00 30.00           N  
ATOM    367  CA  GLY A  24      58.254 -12.090 -22.407  1.00 30.00           C  
ATOM    368  C   GLY A  24      58.828 -10.712 -22.082  1.00 30.00           C  
ATOM    369  O   GLY A  24      58.876 -10.304 -20.918  1.00 30.00           O  
ATOM    370  H   GLY A  24      57.832 -12.347 -20.336  1.00110.00           H  
ATOM    371  HA2 GLY A  24      58.957 -12.592 -23.073  1.00110.00           H  
ATOM    372  HA3 GLY A  24      57.311 -11.979 -22.943  1.00110.00           H  
ATOM    373  N   ARG A  25      59.271 -10.005 -23.119  1.00 30.00           N  
ATOM    374  CA  ARG A  25      59.839  -8.678 -22.940  1.00 30.00           C  
ATOM    375  C   ARG A  25      59.171  -7.668 -23.854  1.00 30.00           C  
ATOM    376  O   ARG A  25      58.939  -7.936 -25.038  1.00 30.00           O  
ATOM    377  CB  ARG A  25      61.352  -8.723 -23.199  1.00 30.00           C  
ATOM    378  CG  ARG A  25      62.073  -7.394 -23.083  1.00 30.00           C  
ATOM    379  CD  ARG A  25      63.575  -7.647 -23.049  1.00 30.00           C  
ATOM    380  NE  ARG A  25      64.243  -6.815 -22.055  1.00 30.00           N  
ATOM    381  CZ  ARG A  25      65.306  -7.208 -21.369  1.00 30.00           C  
ATOM    382  NH1 ARG A  25      65.798  -8.423 -21.567  1.00 30.00           N  
ATOM    383  NH2 ARG A  25      65.858  -6.402 -20.471  1.00 30.00           N1+
ATOM    384  H   ARG A  25      59.214 -10.394 -24.055  1.00110.00           H  
ATOM    385  HA  ARG A  25      59.689  -8.316 -21.922  1.00110.00           H  
ATOM    386  HB2 ARG A  25      61.758  -9.431 -22.474  1.00110.00           H  
ATOM    387  HB3 ARG A  25      61.547  -9.155 -24.183  1.00110.00           H  
ATOM    388  HG2 ARG A  25      61.826  -6.736 -23.918  1.00110.00           H  
ATOM    389  HG3 ARG A  25      61.748  -6.885 -22.174  1.00110.00           H  
ATOM    390  HD2 ARG A  25      63.766  -8.702 -22.859  1.00110.00           H  
ATOM    391  HD3 ARG A  25      64.009  -7.444 -24.028  1.00110.00           H  
ATOM    392  HE  ARG A  25      63.808  -5.928 -21.827  1.00110.00           H  
ATOM    393 HH11 ARG A  25      66.552  -8.777 -20.995  1.00110.00           H  
ATOM    394 HH12 ARG A  25      65.366  -9.044 -22.233  1.00110.00           H  
ATOM    395 HH21 ARG A  25      66.668  -6.694 -19.944  1.00110.00           H  
ATOM    396 HH22 ARG A  25      65.455  -5.494 -20.287  1.00110.00           H  
ATOM    397  N   CYS A  26      58.830  -6.512 -23.299  1.00 30.00           N  
ATOM    398  CA  CYS A  26      58.317  -5.408 -24.104  1.00 30.00           C  
ATOM    399  C   CYS A  26      59.393  -4.894 -25.099  1.00 30.00           C  
ATOM    400  O   CYS A  26      60.448  -4.415 -24.684  1.00 30.00           O  
ATOM    401  CB  CYS A  26      57.825  -4.287 -23.169  1.00 30.00           C  
ATOM    402  SG  CYS A  26      56.610  -3.216 -23.981  1.00110.00           S  
ATOM    403  H   CYS A  26      59.089  -6.334 -22.323  1.00110.00           H  
ATOM    404  HA  CYS A  26      57.472  -5.777 -24.687  1.00110.00           H  
ATOM    405  HB2 CYS A  26      57.336  -4.716 -22.294  1.00110.00           H  
ATOM    406  HB3 CYS A  26      58.654  -3.688 -22.792  1.00110.00           H  
ATOM    407  HG  CYS A  26      57.427  -2.644 -24.873  1.00110.00           H  
ATOM    408  N   ARG A  27      59.120  -5.003 -26.403  1.00 30.00           N  
ATOM    409  CA  ARG A  27      60.062  -4.599 -27.458  1.00 30.00           C  
ATOM    410  C   ARG A  27      60.339  -3.101 -27.476  1.00 30.00           C  
ATOM    411  O   ARG A  27      61.385  -2.674 -27.919  1.00 30.00           O  
ATOM    412  CB  ARG A  27      59.540  -5.022 -28.844  1.00 30.00           C  
ATOM    413  CG  ARG A  27      60.347  -4.644 -30.107  1.00110.00           C  
ATOM    414  CD  ARG A  27      61.675  -5.396 -30.248  1.00110.00           C  
ATOM    415  NE  ARG A  27      62.452  -4.875 -31.379  1.00110.00           N  
ATOM    416  CZ  ARG A  27      63.477  -5.486 -31.993  1.00110.00           C  
ATOM    417  NH1 ARG A  27      63.901  -6.698 -31.614  1.00110.00           N  
ATOM    418  NH2 ARG A  27      64.078  -4.856 -33.006  1.00110.00           N1+
ATOM    419  H   ARG A  27      58.231  -5.405 -26.694  1.00110.00           H  
ATOM    420  HA  ARG A  27      61.010  -5.104 -27.261  1.00110.00           H  
ATOM    421  HB2 ARG A  27      59.390  -6.103 -28.843  1.00110.00           H  
ATOM    422  HB3 ARG A  27      58.543  -4.599 -28.971  1.00110.00           H  
ATOM    423  HG2 ARG A  27      59.733  -4.888 -30.975  1.00110.00           H  
ATOM    424  HG3 ARG A  27      60.505  -3.568 -30.172  1.00110.00           H  
ATOM    425  HD2 ARG A  27      62.277  -5.314 -29.342  1.00110.00           H  
ATOM    426  HD3 ARG A  27      61.465  -6.450 -30.417  1.00110.00           H  
ATOM    427  HE  ARG A  27      62.204  -3.940 -31.672  1.00110.00           H  
ATOM    428 HH11 ARG A  27      64.690  -7.139 -32.064  1.00110.00           H  
ATOM    429 HH12 ARG A  27      63.475  -7.180 -30.826  1.00110.00           H  
ATOM    430 HH21 ARG A  27      64.869  -5.252 -33.507  1.00110.00           H  
ATOM    431 HH22 ARG A  27      63.780  -3.933 -33.285  1.00110.00           H  
ATOM    432  N   THR A  28      59.402  -2.295 -27.003  1.00 30.00           N  
ATOM    433  CA  THR A  28      59.626  -0.854 -26.943  1.00 30.00           C  
ATOM    434  C   THR A  28      60.412  -0.453 -25.697  1.00 30.00           C  
ATOM    435  O   THR A  28      61.487   0.136 -25.796  1.00 30.00           O  
ATOM    436  CB  THR A  28      58.288  -0.094 -26.995  1.00 30.00           C  
ATOM    437  OG1 THR A  28      57.346  -0.714 -26.127  1.00110.00           O  
ATOM    438  CG2 THR A  28      57.674  -0.094 -28.403  1.00110.00           C  
ATOM    439  H   THR A  28      58.511  -2.645 -26.686  1.00110.00           H  
ATOM    440  HA  THR A  28      60.224  -0.517 -27.794  1.00110.00           H  
ATOM    441  HB  THR A  28      58.429   0.943 -26.679  1.00110.00           H  
ATOM    442  HG1 THR A  28      56.545  -0.205 -26.155  1.00110.00           H  
ATOM    443 HG21 THR A  28      56.729   0.449 -28.427  1.00110.00           H  
ATOM    444 HG22 THR A  28      58.342   0.387 -29.118  1.00110.00           H  
ATOM    445 HG23 THR A  28      57.487  -1.108 -28.759  1.00110.00           H  
ATOM    446  N   THR A  29      59.877  -0.787 -24.528  1.00 30.00           N  
ATOM    447  CA  THR A  29      60.403  -0.274 -23.270  1.00 30.00           C  
ATOM    448  C   THR A  29      61.468  -1.164 -22.635  1.00 30.00           C  
ATOM    449  O   THR A  29      62.206  -0.724 -21.753  1.00 30.00           O  
ATOM    450  CB  THR A  29      59.268  -0.074 -22.251  1.00 30.00           C  
ATOM    451  OG1 THR A  29      58.979  -1.320 -21.600  1.00 30.00           O  
ATOM    452  CG2 THR A  29      58.022   0.435 -22.948  1.00 30.00           C  
ATOM    453  H   THR A  29      58.962  -1.211 -24.522  1.00110.00           H  
ATOM    454  HA  THR A  29      60.859   0.704 -23.439  1.00110.00           H  
ATOM    455  HB  THR A  29      59.589   0.640 -21.490  1.00110.00           H  
ATOM    456  HG1 THR A  29      58.281  -1.162 -20.978  1.00110.00           H  
ATOM    457 HG21 THR A  29      57.288   0.764 -22.212  1.00110.00           H  
ATOM    458 HG22 THR A  29      58.238   1.295 -23.584  1.00110.00           H  
ATOM    459 HG23 THR A  29      57.529  -0.325 -23.553  1.00110.00           H  
ATOM    460  N   GLY A  30      61.530  -2.424 -23.051  1.00 30.00           N  
ATOM    461  CA  GLY A  30      62.492  -3.354 -22.480  1.00 30.00           C  
ATOM    462  C   GLY A  30      62.012  -3.974 -21.177  1.00 30.00           C  
ATOM    463  O   GLY A  30      62.693  -4.806 -20.581  1.00 30.00           O  
ATOM    464  H   GLY A  30      60.921  -2.765 -23.787  1.00110.00           H  
ATOM    465  HA2 GLY A  30      62.664  -4.155 -23.198  1.00110.00           H  
ATOM    466  HA3 GLY A  30      63.463  -2.881 -22.319  1.00110.00           H  
ATOM    467  N   GLU A  31      60.822  -3.581 -20.735  1.00 30.00           N  
ATOM    468  CA  GLU A  31      60.257  -4.130 -19.501  1.00 30.00           C  
ATOM    469  C   GLU A  31      59.984  -5.627 -19.624  1.00 30.00           C  
ATOM    470  O   GLU A  31      59.543  -6.107 -20.672  1.00 30.00           O  
ATOM    471  CB  GLU A  31      58.965  -3.396 -19.131  1.00 30.00           C  
ATOM    472  CG  GLU A  31      58.262  -3.761 -17.806  1.00110.00           C  
ATOM    473  CD  GLU A  31      59.146  -3.551 -16.577  1.00110.00           C  
ATOM    474  OE1 GLU A  31      59.030  -2.467 -15.968  1.00110.00           O  
ATOM    475  OE2 GLU A  31      59.941  -4.467 -16.275  1.00110.00           O1-
ATOM    476  H   GLU A  31      60.315  -2.858 -21.235  1.00110.00           H  
ATOM    477  HA  GLU A  31      61.002  -3.970 -18.718  1.00110.00           H  
ATOM    478  HB2 GLU A  31      59.183  -2.328 -19.096  1.00110.00           H  
ATOM    479  HB3 GLU A  31      58.243  -3.520 -19.940  1.00110.00           H  
ATOM    480  HG2 GLU A  31      57.368  -3.147 -17.695  1.00110.00           H  
ATOM    481  HG3 GLU A  31      57.901  -4.786 -17.830  1.00110.00           H  
ATOM    482  N   TYR A  32      60.287  -6.361 -18.562  1.00 30.00           N  
ATOM    483  CA  TYR A  32      59.895  -7.766 -18.462  1.00 30.00           C  
ATOM    484  C   TYR A  32      58.450  -7.896 -17.994  1.00 30.00           C  
ATOM    485  O   TYR A  32      57.999  -7.137 -17.139  1.00 30.00           O  
ATOM    486  CB  TYR A  32      60.822  -8.532 -17.500  1.00 30.00           C  
ATOM    487  CG  TYR A  32      62.069  -9.111 -18.138  1.00110.00           C  
ATOM    488  CD1 TYR A  32      61.983 -10.331 -18.844  1.00110.00           C  
ATOM    489  CD2 TYR A  32      63.318  -8.475 -17.989  1.00110.00           C  
ATOM    490  CE1 TYR A  32      63.142 -10.926 -19.376  1.00110.00           C  
ATOM    491  CE2 TYR A  32      64.478  -9.073 -18.518  1.00110.00           C  
ATOM    492  CZ  TYR A  32      64.393 -10.301 -19.203  1.00110.00           C  
ATOM    493  OH  TYR A  32      65.524 -10.880 -19.697  1.00110.00           O  
ATOM    494  H   TYR A  32      60.531  -5.876 -17.711  1.00110.00           H  
ATOM    495  HA  TYR A  32      59.964  -8.240 -19.444  1.00110.00           H  
ATOM    496  HB2 TYR A  32      61.078  -7.928 -16.628  1.00110.00           H  
ATOM    497  HB3 TYR A  32      60.303  -9.405 -17.114  1.00110.00           H  
ATOM    498  HD1 TYR A  32      61.030 -10.827 -18.967  1.00110.00           H  
ATOM    499  HD2 TYR A  32      63.396  -7.539 -17.455  1.00110.00           H  
ATOM    500  HE1 TYR A  32      63.060 -11.866 -19.901  1.00110.00           H  
ATOM    501  HE2 TYR A  32      65.436  -8.591 -18.390  1.00110.00           H  
ATOM    502  HH  TYR A  32      65.369 -11.741 -20.063  1.00110.00           H  
ATOM    503  N   VAL A  33      57.719  -8.831 -18.592  1.00 30.00           N  
ATOM    504  CA  VAL A  33      56.339  -9.099 -18.192  1.00 30.00           C  
ATOM    505  C   VAL A  33      56.040 -10.591 -18.145  1.00 30.00           C  
ATOM    506  O   VAL A  33      56.779 -11.413 -18.688  1.00 30.00           O  
ATOM    507  CB  VAL A  33      55.299  -8.448 -19.141  1.00 30.00           C  
ATOM    508  CG1 VAL A  33      55.355  -6.929 -19.096  1.00 30.00           C  
ATOM    509  CG2 VAL A  33      55.420  -8.982 -20.556  1.00 30.00           C  
ATOM    510  H   VAL A  33      58.121  -9.442 -19.300  1.00110.00           H  
ATOM    511  HA  VAL A  33      56.162  -8.735 -17.180  1.00110.00           H  
ATOM    512  HB  VAL A  33      54.300  -8.713 -18.794  1.00110.00           H  
ATOM    513 HG11 VAL A  33      54.564  -6.486 -19.699  1.00110.00           H  
ATOM    514 HG12 VAL A  33      55.234  -6.564 -18.075  1.00110.00           H  
ATOM    515 HG13 VAL A  33      56.304  -6.545 -19.473  1.00110.00           H  
ATOM    516 HG21 VAL A  33      54.669  -8.524 -21.199  1.00110.00           H  
ATOM    517 HG22 VAL A  33      56.395  -8.762 -20.992  1.00110.00           H  
ATOM    518 HG23 VAL A  33      55.257 -10.057 -20.634  1.00110.00           H  
ATOM    519  N   ALA A  34      54.934 -10.943 -17.503  1.00 30.00           N  
ATOM    520  CA  ALA A  34      54.411 -12.282 -17.667  1.00 30.00           C  
ATOM    521  C   ALA A  34      53.124 -12.202 -18.482  1.00 30.00           C  
ATOM    522  O   ALA A  34      52.307 -11.289 -18.310  1.00 30.00           O  
ATOM    523  CB  ALA A  34      54.178 -12.946 -16.328  1.00 30.00           C  
ATOM    524  H   ALA A  34      54.343 -10.218 -17.092  1.00110.00           H  
ATOM    525  HA  ALA A  34      55.092 -12.936 -18.208  1.00110.00           H  
ATOM    526  HB1 ALA A  34      53.793 -13.960 -16.449  1.00110.00           H  
ATOM    527  HB2 ALA A  34      55.103 -13.018 -15.758  1.00110.00           H  
ATOM    528  HB3 ALA A  34      53.461 -12.393 -15.723  1.00110.00           H  
ATOM    529  N   LEU A  35      52.969 -13.145 -19.399  1.00 30.00           N  
ATOM    530  CA  LEU A  35      51.760 -13.230 -20.195  1.00 30.00           C  
ATOM    531  C   LEU A  35      50.985 -14.475 -19.823  1.00 30.00           C  
ATOM    532  O   LEU A  35      51.510 -15.580 -19.915  1.00 30.00           O  
ATOM    533  CB  LEU A  35      52.085 -13.251 -21.697  1.00 30.00           C  
ATOM    534  CG  LEU A  35      52.896 -12.094 -22.267  1.00 30.00           C  
ATOM    535  CD1 LEU A  35      53.307 -12.367 -23.719  1.00 30.00           C  
ATOM    536  CD2 LEU A  35      52.125 -10.805 -22.167  1.00 30.00           C  
ATOM    537  H   LEU A  35      53.666 -13.886 -19.472  1.00110.00           H  
ATOM    538  HA  LEU A  35      51.113 -12.375 -20.041  1.00110.00           H  
ATOM    539  HB2 LEU A  35      52.610 -14.179 -21.915  1.00110.00           H  
ATOM    540  HB3 LEU A  35      51.148 -13.335 -22.251  1.00110.00           H  
ATOM    541  HG  LEU A  35      53.815 -11.988 -21.688  1.00110.00           H  
ATOM    542 HD11 LEU A  35      53.902 -11.547 -24.123  1.00110.00           H  
ATOM    543 HD12 LEU A  35      53.910 -13.273 -23.798  1.00110.00           H  
ATOM    544 HD13 LEU A  35      52.439 -12.492 -24.369  1.00110.00           H  
ATOM    545 HD21 LEU A  35      52.687  -9.977 -22.602  1.00110.00           H  
ATOM    546 HD22 LEU A  35      51.172 -10.870 -22.692  1.00110.00           H  
ATOM    547 HD23 LEU A  35      51.930 -10.543 -21.128  1.00110.00           H  
ATOM    548  N   LYS A  36      49.746 -14.294 -19.384  1.00 30.00           N  
ATOM    549  CA  LYS A  36      48.830 -15.416 -19.291  1.00 30.00           C  
ATOM    550  C   LYS A  36      47.938 -15.421 -20.535  1.00 30.00           C  
ATOM    551  O   LYS A  36      47.125 -14.527 -20.738  1.00 30.00           O  
ATOM    552  CB  LYS A  36      48.009 -15.345 -17.990  1.00 30.00           C  
ATOM    553  CG  LYS A  36      48.866 -15.579 -16.750  1.00 30.00           C  
ATOM    554  CD  LYS A  36      48.048 -15.466 -15.453  1.00 30.00           C  
ATOM    555  CE  LYS A  36      46.970 -16.551 -15.371  1.00 30.00           C  
ATOM    556  NZ  LYS A  36      46.286 -16.618 -14.028  1.00 30.00           N1+
ATOM    557  H   LYS A  36      49.378 -13.344 -19.331  1.00110.00           H  
ATOM    558  HA  LYS A  36      49.349 -16.377 -19.265  1.00110.00           H  
ATOM    559  HB2 LYS A  36      47.506 -14.385 -17.913  1.00110.00           H  
ATOM    560  HB3 LYS A  36      47.222 -16.097 -18.061  1.00110.00           H  
ATOM    561  HG2 LYS A  36      49.370 -16.527 -16.789  1.00110.00           H  
ATOM    562  HG3 LYS A  36      49.664 -14.836 -16.714  1.00110.00           H  
ATOM    563  HD2 LYS A  36      48.722 -15.563 -14.598  1.00110.00           H  
ATOM    564  HD3 LYS A  36      47.553 -14.513 -15.339  1.00110.00           H  
ATOM    565  HE2 LYS A  36      46.217 -16.410 -16.139  1.00110.00           H  
ATOM    566  HE3 LYS A  36      47.418 -17.530 -15.544  1.00110.00           H  
ATOM    567  HZ1 LYS A  36      45.604 -17.363 -14.021  1.00110.00           H  
ATOM    568  HZ2 LYS A  36      46.965 -16.800 -13.297  1.00110.00           H  
ATOM    569  HZ3 LYS A  36      45.806 -15.749 -13.821  1.00110.00           H  
ATOM    570  N   ARG A  37      48.133 -16.424 -21.380  1.00 30.00           N  
ATOM    571  CA  ARG A  37      47.377 -16.557 -22.622  1.00 30.00           C  
ATOM    572  C   ARG A  37      45.960 -17.055 -22.347  1.00 30.00           C  
ATOM    573  O   ARG A  37      45.751 -17.921 -21.495  1.00 30.00           O  
ATOM    574  CB  ARG A  37      48.099 -17.512 -23.590  1.00 30.00           C  
ATOM    575  CG  ARG A  37      47.428 -17.826 -24.937  1.00110.00           C  
ATOM    576  CD  ARG A  37      48.332 -18.749 -25.765  1.00110.00           C  
ATOM    577  NE  ARG A  37      47.675 -19.192 -26.994  1.00110.00           N  
ATOM    578  CZ  ARG A  37      48.095 -20.172 -27.801  1.00110.00           C  
ATOM    579  NH1 ARG A  37      49.179 -20.905 -27.516  1.00110.00           N  
ATOM    580  NH2 ARG A  37      47.405 -20.398 -28.917  1.00110.00           N1+
ATOM    581  H   ARG A  37      48.756 -17.181 -21.111  1.00110.00           H  
ATOM    582  HA  ARG A  37      47.307 -15.576 -23.097  1.00110.00           H  
ATOM    583  HB2 ARG A  37      49.078 -17.079 -23.791  1.00110.00           H  
ATOM    584  HB3 ARG A  37      48.291 -18.452 -23.069  1.00110.00           H  
ATOM    585  HG2 ARG A  37      46.461 -18.308 -24.787  1.00110.00           H  
ATOM    586  HG3 ARG A  37      47.235 -16.901 -25.483  1.00110.00           H  
ATOM    587  HD2 ARG A  37      49.266 -18.252 -26.025  1.00110.00           H  
ATOM    588  HD3 ARG A  37      48.594 -19.629 -25.178  1.00110.00           H  
ATOM    589  HE  ARG A  37      46.900 -18.626 -27.344  1.00110.00           H  
ATOM    590 HH11 ARG A  37      49.536 -21.568 -28.190  1.00110.00           H  
ATOM    591 HH12 ARG A  37      49.692 -20.760 -26.655  1.00110.00           H  
ATOM    592 HH21 ARG A  37      47.749 -21.028 -29.627  1.00110.00           H  
ATOM    593 HH22 ARG A  37      46.631 -19.765 -29.133  1.00110.00           H  
ATOM    594  N   LEU A  38      44.986 -16.486 -23.050  1.00 30.00           N  
ATOM    595  CA  LEU A  38      43.609 -16.951 -22.951  1.00 30.00           C  
ATOM    596  C   LEU A  38      43.122 -17.487 -24.303  1.00 30.00           C  
ATOM    597  O   LEU A  38      42.855 -16.710 -25.221  1.00 30.00           O  
ATOM    598  CB  LEU A  38      42.677 -15.822 -22.473  1.00 30.00           C  
ATOM    599  CG  LEU A  38      41.219 -16.219 -22.361  1.00110.00           C  
ATOM    600  CD1 LEU A  38      40.797 -15.519 -21.103  1.00110.00           C  
ATOM    601  CD2 LEU A  38      40.432 -15.892 -23.637  1.00110.00           C  
ATOM    602  H   LEU A  38      45.184 -15.706 -23.681  1.00110.00           H  
ATOM    603  HA  LEU A  38      43.498 -17.776 -22.243  1.00110.00           H  
ATOM    604  HB2 LEU A  38      43.102 -15.525 -21.511  1.00110.00           H  
ATOM    605  HB3 LEU A  38      42.793 -14.940 -23.103  1.00110.00           H  
ATOM    606  HG  LEU A  38      41.130 -17.290 -22.180  1.00110.00           H  
ATOM    607 HD11 LEU A  38      39.742 -15.398 -20.930  1.00110.00           H  
ATOM    608 HD12 LEU A  38      41.223 -16.123 -20.311  1.00110.00           H  
ATOM    609 HD13 LEU A  38      41.237 -14.527 -21.019  1.00110.00           H  
ATOM    610 HD21 LEU A  38      39.369 -15.794 -23.487  1.00110.00           H  
ATOM    611 HD22 LEU A  38      40.786 -14.990 -24.134  1.00110.00           H  
ATOM    612 HD23 LEU A  38      40.522 -16.711 -24.342  1.00110.00           H  
ATOM    613  N   LYS A  39      43.043 -18.808 -24.437  1.00 30.00           N  
ATOM    614  CA  LYS A  39      42.586 -19.426 -25.685  1.00 30.00           C  
ATOM    615  C   LYS A  39      41.066 -19.241 -25.769  1.00 30.00           C  
ATOM    616  O   LYS A  39      40.376 -19.369 -24.757  1.00 30.00           O  
ATOM    617  CB  LYS A  39      42.990 -20.910 -25.754  1.00 30.00           C  
ATOM    618  CG  LYS A  39      44.490 -21.088 -26.044  1.00110.00           C  
ATOM    619  CD  LYS A  39      44.980 -22.524 -25.807  1.00110.00           C  
ATOM    620  CE  LYS A  39      46.402 -22.742 -26.340  1.00110.00           C  
ATOM    621  NZ  LYS A  39      46.912 -24.080 -26.006  1.00110.00           N1+
ATOM    622  H   LYS A  39      43.201 -19.397 -23.630  1.00110.00           H  
ATOM    623  HA  LYS A  39      43.028 -18.907 -26.537  1.00110.00           H  
ATOM    624  HB2 LYS A  39      42.723 -21.401 -24.817  1.00110.00           H  
ATOM    625  HB3 LYS A  39      42.416 -21.414 -26.527  1.00110.00           H  
ATOM    626  HG2 LYS A  39      44.687 -20.790 -27.075  1.00110.00           H  
ATOM    627  HG3 LYS A  39      45.075 -20.413 -25.418  1.00110.00           H  
ATOM    628  HD2 LYS A  39      44.945 -22.744 -24.739  1.00110.00           H  
ATOM    629  HD3 LYS A  39      44.304 -23.230 -26.289  1.00110.00           H  
ATOM    630  HE2 LYS A  39      46.417 -22.627 -27.424  1.00110.00           H  
ATOM    631  HE3 LYS A  39      47.082 -21.999 -25.926  1.00110.00           H  
ATOM    632  HZ1 LYS A  39      47.040 -24.154 -25.005  1.00110.00           H  
ATOM    633  HZ2 LYS A  39      46.268 -24.787 -26.326  1.00110.00           H  
ATOM    634  HZ3 LYS A  39      47.811 -24.213 -26.445  1.00110.00           H  
ATOM    635  N   VAL A  40      40.545 -18.913 -26.949  1.00 30.00           N  
ATOM    636  CA  VAL A  40      39.100 -18.715 -27.097  1.00 30.00           C  
ATOM    637  C   VAL A  40      38.321 -19.679 -27.995  1.00 30.00           C  
ATOM    638  O   VAL A  40      37.120 -19.874 -27.788  1.00 30.00           O  
ATOM    639  CB  VAL A  40      38.837 -17.293 -27.626  1.00 30.00           C  
ATOM    640  CG1 VAL A  40      37.350 -16.863 -27.681  1.00110.00           C  
ATOM    641  CG2 VAL A  40      39.599 -16.167 -26.901  1.00110.00           C  
ATOM    642  H   VAL A  40      41.148 -18.739 -27.737  1.00110.00           H  
ATOM    643  HA  VAL A  40      38.581 -18.777 -26.137  1.00110.00           H  
ATOM    644  HB  VAL A  40      39.215 -17.264 -28.649  1.00110.00           H  
ATOM    645 HG11 VAL A  40      37.251 -15.814 -27.964  1.00110.00           H  
ATOM    646 HG12 VAL A  40      36.779 -17.427 -28.418  1.00110.00           H  
ATOM    647 HG13 VAL A  40      36.866 -16.990 -26.712  1.00110.00           H  
ATOM    648 HG21 VAL A  40      39.540 -15.236 -27.467  1.00110.00           H  
ATOM    649 HG22 VAL A  40      39.151 -15.974 -25.930  1.00110.00           H  
ATOM    650 HG23 VAL A  40      40.660 -16.372 -26.767  1.00110.00           H  
ATOM    651  N   LEU A  41      38.976 -20.289 -28.973  1.00 30.00           N  
ATOM    652  CA  LEU A  41      38.236 -21.056 -29.973  1.00 30.00           C  
ATOM    653  C   LEU A  41      37.923 -22.476 -29.509  1.00 30.00           C  
ATOM    654  O   LEU A  41      36.852 -23.007 -29.808  1.00 30.00           O  
ATOM    655  CB  LEU A  41      39.010 -21.099 -31.303  1.00 30.00           C  
ATOM    656  CG  LEU A  41      38.390 -21.891 -32.482  1.00110.00           C  
ATOM    657  CD1 LEU A  41      37.009 -21.356 -32.895  1.00110.00           C  
ATOM    658  CD2 LEU A  41      39.338 -21.892 -33.690  1.00110.00           C  
ATOM    659  H   LEU A  41      39.955 -20.099 -29.116  1.00110.00           H  
ATOM    660  HA  LEU A  41      37.279 -20.565 -30.166  1.00110.00           H  
ATOM    661  HB2 LEU A  41      39.129 -20.073 -31.610  1.00110.00           H  
ATOM    662  HB3 LEU A  41      40.017 -21.476 -31.115  1.00110.00           H  
ATOM    663  HG  LEU A  41      38.272 -22.934 -32.185  1.00110.00           H  
ATOM    664 HD11 LEU A  41      36.615 -21.908 -33.749  1.00110.00           H  
ATOM    665 HD12 LEU A  41      36.281 -21.460 -32.090  1.00110.00           H  
ATOM    666 HD13 LEU A  41      37.055 -20.302 -33.170  1.00110.00           H  
ATOM    667 HD21 LEU A  41      38.959 -22.537 -34.485  1.00110.00           H  
ATOM    668 HD22 LEU A  41      39.449 -20.891 -34.105  1.00110.00           H  
ATOM    669 HD23 LEU A  41      40.328 -22.261 -33.420  1.00110.00           H  
ATOM    670  N   GLU A  42      38.863 -23.083 -28.790  1.00 30.00           N  
ATOM    671  CA  GLU A  42      38.663 -24.405 -28.197  1.00 30.00           C  
ATOM    672  C   GLU A  42      37.377 -24.496 -27.372  1.00 30.00           C  
ATOM    673  O   GLU A  42      36.592 -25.428 -27.540  1.00 30.00           O  
ATOM    674  CB  GLU A  42      39.875 -24.781 -27.324  1.00 30.00           C  
ATOM    675  CG  GLU A  42      41.194 -25.053 -28.096  1.00110.00           C  
ATOM    676  CD  GLU A  42      42.082 -23.843 -28.418  1.00110.00           C  
ATOM    677  OE1 GLU A  42      41.568 -22.705 -28.467  1.00110.00           O  
ATOM    678  OE2 GLU A  42      43.291 -24.080 -28.621  1.00110.00           O1-
ATOM    679  H   GLU A  42      39.747 -22.617 -28.628  1.00110.00           H  
ATOM    680  HA  GLU A  42      38.563 -25.125 -29.012  1.00110.00           H  
ATOM    681  HB2 GLU A  42      40.041 -24.024 -26.555  1.00110.00           H  
ATOM    682  HB3 GLU A  42      39.632 -25.693 -26.775  1.00110.00           H  
ATOM    683  HG2 GLU A  42      41.802 -25.731 -27.495  1.00110.00           H  
ATOM    684  HG3 GLU A  42      40.984 -25.589 -29.022  1.00110.00           H  
ATOM    685  N   GLY A  43      37.150 -23.522 -26.497  1.00 30.00           N  
ATOM    686  CA  GLY A  43      36.021 -23.602 -25.583  1.00 30.00           C  
ATOM    687  C   GLY A  43      34.904 -22.793 -26.203  1.00 30.00           C  
ATOM    688  O   GLY A  43      35.132 -21.654 -26.618  1.00 30.00           O  
ATOM    689  H   GLY A  43      37.707 -22.681 -26.517  1.00110.00           H  
ATOM    690  HA2 GLY A  43      35.740 -24.631 -25.346  1.00110.00           H  
ATOM    691  HA3 GLY A  43      36.304 -23.132 -24.641  1.00110.00           H  
ATOM    692  N   LEU A  44      33.758 -23.452 -26.036  1.00 30.00           N  
ATOM    693  CA  LEU A  44      32.432 -23.091 -26.470  1.00 30.00           C  
ATOM    694  C   LEU A  44      31.522 -22.222 -25.593  1.00 30.00           C  
ATOM    695  O   LEU A  44      30.391 -21.986 -25.953  1.00 30.00           O  
ATOM    696  CB  LEU A  44      31.711 -24.266 -27.156  1.00 30.00           C  
ATOM    697  CG  LEU A  44      32.554 -25.125 -28.133  1.00110.00           C  
ATOM    698  CD1 LEU A  44      31.740 -26.337 -28.613  1.00110.00           C  
ATOM    699  CD2 LEU A  44      33.085 -24.325 -29.334  1.00110.00           C  
ATOM    700  H   LEU A  44      33.837 -24.370 -25.625  1.00110.00           H  
ATOM    701  HA  LEU A  44      32.622 -22.403 -27.296  1.00110.00           H  
ATOM    702  HB2 LEU A  44      31.313 -24.918 -26.376  1.00110.00           H  
ATOM    703  HB3 LEU A  44      30.838 -23.882 -27.689  1.00110.00           H  
ATOM    704  HG  LEU A  44      33.416 -25.525 -27.597  1.00110.00           H  
ATOM    705 HD11 LEU A  44      32.336 -26.983 -29.258  1.00110.00           H  
ATOM    706 HD12 LEU A  44      31.401 -26.944 -27.772  1.00110.00           H  
ATOM    707 HD13 LEU A  44      30.858 -26.029 -29.176  1.00110.00           H  
ATOM    708 HD21 LEU A  44      33.641 -24.969 -30.017  1.00110.00           H  
ATOM    709 HD22 LEU A  44      32.275 -23.862 -29.898  1.00110.00           H  
ATOM    710 HD23 LEU A  44      33.771 -23.537 -29.022  1.00110.00           H  
ATOM    711  N   GLU A  45      32.006 -21.746 -24.459  1.00 30.00           N  
ATOM    712  CA  GLU A  45      31.307 -20.676 -23.751  1.00 30.00           C  
ATOM    713  C   GLU A  45      32.235 -19.453 -23.831  1.00 30.00           C  
ATOM    714  O   GLU A  45      32.211 -18.554 -22.988  1.00 30.00           O  
ATOM    715  CB  GLU A  45      30.959 -21.034 -22.294  1.00 30.00           C  
ATOM    716  CG  GLU A  45      29.857 -22.091 -22.136  1.00 30.00           C  
ATOM    717  CD  GLU A  45      28.590 -21.768 -22.939  1.00 30.00           C  
ATOM    718  OE1 GLU A  45      28.236 -20.576 -23.069  1.00 30.00           O  
ATOM    719  OE2 GLU A  45      27.931 -22.713 -23.425  1.00 30.00           O1-
ATOM    720  H   GLU A  45      32.950 -21.972 -24.188  1.00110.00           H  
ATOM    721  HA  GLU A  45      30.416 -20.316 -24.266  1.00110.00           H  
ATOM    722  HB2 GLU A  45      31.858 -21.362 -21.771  1.00110.00           H  
ATOM    723  HB3 GLU A  45      30.632 -20.136 -21.766  1.00110.00           H  
ATOM    724  HG2 GLU A  45      30.235 -23.060 -22.464  1.00110.00           H  
ATOM    725  HG3 GLU A  45      29.589 -22.203 -21.085  1.00110.00           H  
ATOM    726  N   GLY A  46      33.068 -19.448 -24.865  1.00 30.00           N  
ATOM    727  CA  GLY A  46      33.842 -18.276 -25.231  1.00 30.00           C  
ATOM    728  C   GLY A  46      34.901 -17.885 -24.229  1.00 30.00           C  
ATOM    729  O   GLY A  46      35.554 -18.741 -23.644  1.00 30.00           O  
ATOM    730  H   GLY A  46      33.114 -20.254 -25.469  1.00110.00           H  
ATOM    731  HA2 GLY A  46      34.343 -18.486 -26.177  1.00110.00           H  
ATOM    732  HA3 GLY A  46      33.160 -17.444 -25.419  1.00110.00           H  
ATOM    733  N   PHE A  47      35.053 -16.580 -24.034  1.00 30.00           N  
ATOM    734  CA  PHE A  47      36.050 -16.046 -23.117  1.00 30.00           C  
ATOM    735  C   PHE A  47      35.778 -16.600 -21.717  1.00 30.00           C  
ATOM    736  O   PHE A  47      34.689 -16.411 -21.172  1.00 30.00           O  
ATOM    737  CB  PHE A  47      36.027 -14.512 -23.117  1.00 30.00           C  
ATOM    738  CG  PHE A  47      37.275 -13.878 -22.552  1.00 30.00           C  
ATOM    739  CD1 PHE A  47      37.405 -13.640 -21.186  1.00 30.00           C  
ATOM    740  CD2 PHE A  47      38.326 -13.530 -23.394  1.00 30.00           C  
ATOM    741  CE1 PHE A  47      38.548 -13.058 -20.666  1.00 30.00           C  
ATOM    742  CE2 PHE A  47      39.474 -12.949 -22.890  1.00 30.00           C  
ATOM    743  CZ  PHE A  47      39.593 -12.710 -21.521  1.00 30.00           C  
ATOM    744  H   PHE A  47      34.425 -15.938 -24.491  1.00110.00           H  
ATOM    745  HA  PHE A  47      36.984 -16.321 -23.595  1.00110.00           H  
ATOM    746  HB2 PHE A  47      35.906 -14.150 -24.139  1.00110.00           H  
ATOM    747  HB3 PHE A  47      35.158 -14.137 -22.574  1.00110.00           H  
ATOM    748  HD1 PHE A  47      36.604 -13.909 -20.511  1.00110.00           H  
ATOM    749  HD2 PHE A  47      38.257 -13.716 -24.457  1.00110.00           H  
ATOM    750  HE1 PHE A  47      38.639 -12.878 -19.604  1.00110.00           H  
ATOM    751  HE2 PHE A  47      40.294 -12.707 -23.540  1.00110.00           H  
ATOM    752  HZ  PHE A  47      40.494 -12.268 -21.119  1.00110.00           H  
ATOM    753  N   PRO A  48      36.763 -17.321 -21.161  1.00 30.00           N  
ATOM    754  CA  PRO A  48      36.716 -18.048 -19.885  1.00 30.00           C  
ATOM    755  C   PRO A  48      36.283 -17.210 -18.692  1.00 30.00           C  
ATOM    756  O   PRO A  48      36.946 -16.245 -18.322  1.00 30.00           O  
ATOM    757  CB  PRO A  48      38.159 -18.518 -19.706  1.00 30.00           C  
ATOM    758  CG  PRO A  48      38.658 -18.678 -21.081  1.00 30.00           C  
ATOM    759  CD  PRO A  48      38.039 -17.552 -21.859  1.00 30.00           C  
ATOM    760  HA  PRO A  48      36.059 -18.909 -20.024  1.00110.00           H  
ATOM    761  HB2 PRO A  48      38.780 -17.773 -19.205  1.00110.00           H  
ATOM    762  HB3 PRO A  48      38.227 -19.441 -19.130  1.00110.00           H  
ATOM    763  HG2 PRO A  48      39.745 -18.688 -21.138  1.00110.00           H  
ATOM    764  HG3 PRO A  48      38.309 -19.631 -21.485  1.00110.00           H  
ATOM    765  HD2 PRO A  48      38.574 -16.635 -21.820  1.00110.00           H  
ATOM    766  HD3 PRO A  48      37.987 -17.893 -22.897  1.00110.00           H  
ATOM    767  N   ILE A  49      35.188 -17.627 -18.063  1.00 30.00           N  
ATOM    768  CA  ILE A  49      34.658 -16.954 -16.882  1.00 30.00           C  
ATOM    769  C   ILE A  49      35.696 -16.815 -15.752  1.00 30.00           C  
ATOM    770  O   ILE A  49      35.617 -15.895 -14.933  1.00 30.00           O  
ATOM    771  CB  ILE A  49      33.408 -17.713 -16.356  1.00 30.00           C  
ATOM    772  CG1 ILE A  49      32.745 -16.961 -15.197  1.00 30.00           C  
ATOM    773  CG2 ILE A  49      33.780 -19.132 -15.951  1.00 30.00           C  
ATOM    774  CD1 ILE A  49      31.264 -17.344 -14.984  1.00 30.00           C  
ATOM    775  H   ILE A  49      34.668 -18.404 -18.440  1.00110.00           H  
ATOM    776  HA  ILE A  49      34.367 -15.950 -17.195  1.00110.00           H  
ATOM    777  HB  ILE A  49      32.690 -17.766 -17.176  1.00110.00           H  
ATOM    778 HG12 ILE A  49      33.297 -17.102 -14.273  1.00110.00           H  
ATOM    779 HG13 ILE A  49      32.778 -15.888 -15.394  1.00110.00           H  
ATOM    780 HG21 ILE A  49      32.885 -19.701 -15.699  1.00110.00           H  
ATOM    781 HG22 ILE A  49      34.272 -19.686 -16.750  1.00110.00           H  
ATOM    782 HG23 ILE A  49      34.426 -19.175 -15.073  1.00110.00           H  
ATOM    783 HD11 ILE A  49      30.828 -16.762 -14.172  1.00110.00           H  
ATOM    784 HD12 ILE A  49      30.671 -17.154 -15.879  1.00110.00           H  
ATOM    785 HD13 ILE A  49      31.152 -18.397 -14.726  1.00110.00           H  
ATOM    786  N   THR A  50      36.669 -17.720 -15.712  1.00 30.00           N  
ATOM    787  CA  THR A  50      37.765 -17.629 -14.742  1.00 30.00           C  
ATOM    788  C   THR A  50      38.723 -16.469 -15.061  1.00 30.00           C  
ATOM    789  O   THR A  50      39.220 -15.774 -14.160  1.00 30.00           O  
ATOM    790  CB  THR A  50      38.557 -18.937 -14.689  1.00 30.00           C  
ATOM    791  OG1 THR A  50      37.651 -20.029 -14.478  1.00 30.00           O  
ATOM    792  CG2 THR A  50      39.586 -18.898 -13.564  1.00 30.00           C  
ATOM    793  H   THR A  50      36.627 -18.529 -16.311  1.00110.00           H  
ATOM    794  HA  THR A  50      37.339 -17.412 -13.767  1.00110.00           H  
ATOM    795  HB  THR A  50      39.068 -19.111 -15.638  1.00110.00           H  
ATOM    796  HG1 THR A  50      38.147 -20.837 -14.451  1.00110.00           H  
ATOM    797 HG21 THR A  50      40.098 -19.857 -13.476  1.00110.00           H  
ATOM    798 HG22 THR A  50      40.368 -18.153 -13.714  1.00110.00           H  
ATOM    799 HG23 THR A  50      39.123 -18.691 -12.598  1.00110.00           H  
ATOM    800  N   SER A  51      39.002 -16.264 -16.343  1.00 30.00           N  
ATOM    801  CA  SER A  51      39.830 -15.127 -16.712  1.00 30.00           C  
ATOM    802  C   SER A  51      39.067 -13.844 -16.426  1.00 30.00           C  
ATOM    803  O   SER A  51      39.643 -12.847 -15.980  1.00 30.00           O  
ATOM    804  CB  SER A  51      40.248 -15.205 -18.192  1.00 30.00           C  
ATOM    805  OG  SER A  51      41.276 -14.262 -18.453  1.00110.00           O  
ATOM    806  H   SER A  51      38.461 -16.725 -17.060  1.00110.00           H  
ATOM    807  HA  SER A  51      40.733 -15.132 -16.095  1.00110.00           H  
ATOM    808  HB2 SER A  51      40.623 -16.213 -18.361  1.00110.00           H  
ATOM    809  HB3 SER A  51      39.383 -15.040 -18.832  1.00110.00           H  
ATOM    810  HG  SER A  51      42.052 -14.505 -17.962  1.00110.00           H  
ATOM    811  N   LEU A  52      37.755 -13.895 -16.641  1.00 30.00           N  
ATOM    812  CA  LEU A  52      36.894 -12.747 -16.386  1.00 30.00           C  
ATOM    813  C   LEU A  52      36.975 -12.377 -14.894  1.00 30.00           C  
ATOM    814  O   LEU A  52      37.085 -11.204 -14.522  1.00 30.00           O  
ATOM    815  CB  LEU A  52      35.443 -13.046 -16.807  1.00 30.00           C  
ATOM    816  CG  LEU A  52      34.425 -11.895 -16.663  1.00110.00           C  
ATOM    817  CD1 LEU A  52      34.805 -10.652 -17.483  1.00110.00           C  
ATOM    818  CD2 LEU A  52      33.016 -12.380 -17.036  1.00110.00           C  
ATOM    819  H   LEU A  52      37.360 -14.733 -17.051  1.00110.00           H  
ATOM    820  HA  LEU A  52      37.286 -11.907 -16.962  1.00110.00           H  
ATOM    821  HB2 LEU A  52      35.444 -13.382 -17.845  1.00110.00           H  
ATOM    822  HB3 LEU A  52      35.068 -13.886 -16.229  1.00110.00           H  
ATOM    823  HG  LEU A  52      34.388 -11.608 -15.614  1.00110.00           H  
ATOM    824 HD11 LEU A  52      34.038  -9.882 -17.404  1.00110.00           H  
ATOM    825 HD12 LEU A  52      35.735 -10.206 -17.129  1.00110.00           H  
ATOM    826 HD13 LEU A  52      34.927 -10.892 -18.540  1.00110.00           H  
ATOM    827 HD21 LEU A  52      32.275 -11.595 -16.883  1.00110.00           H  
ATOM    828 HD22 LEU A  52      32.963 -12.688 -18.081  1.00110.00           H  
ATOM    829 HD23 LEU A  52      32.715 -13.232 -16.424  1.00110.00           H  
ATOM    830  N   ARG A  53      36.924 -13.391 -14.042  1.00 30.00           N  
ATOM    831  CA  ARG A  53      37.073 -13.194 -12.604  1.00 30.00           C  
ATOM    832  C   ARG A  53      38.388 -12.510 -12.202  1.00 30.00           C  
ATOM    833  O   ARG A  53      38.369 -11.491 -11.517  1.00 30.00           O  
ATOM    834  CB  ARG A  53      36.953 -14.534 -11.897  1.00 30.00           C  
ATOM    835  CG  ARG A  53      36.818 -14.405 -10.404  1.00 30.00           C  
ATOM    836  CD  ARG A  53      36.385 -15.721  -9.809  1.00 30.00           C  
ATOM    837  NE  ARG A  53      35.245 -16.261 -10.535  1.00 30.00           N  
ATOM    838  CZ  ARG A  53      35.313 -17.310 -11.348  1.00 30.00           C  
ATOM    839  NH1 ARG A  53      36.459 -17.962 -11.497  1.00 30.00           N  
ATOM    840  NH2 ARG A  53      34.227 -17.727 -11.977  1.00 30.00           N1+
ATOM    841  H   ARG A  53      36.771 -14.325 -14.405  1.00110.00           H  
ATOM    842  HA  ARG A  53      36.256 -12.539 -12.291  1.00110.00           H  
ATOM    843  HB2 ARG A  53      36.092 -15.005 -12.370  1.00110.00           H  
ATOM    844  HB3 ARG A  53      37.799 -15.183 -12.125  1.00110.00           H  
ATOM    845  HG2 ARG A  53      37.759 -14.092  -9.946  1.00110.00           H  
ATOM    846  HG3 ARG A  53      36.084 -13.639 -10.151  1.00110.00           H  
ATOM    847  HD2 ARG A  53      37.207 -16.397  -9.722  1.00110.00           H  
ATOM    848  HD3 ARG A  53      36.054 -15.552  -8.788  1.00110.00           H  
ATOM    849  HE  ARG A  53      34.364 -15.783 -10.402  1.00110.00           H  
ATOM    850 HH11 ARG A  53      36.522 -18.766 -12.107  1.00110.00           H  
ATOM    851 HH12 ARG A  53      37.273 -17.710 -10.942  1.00110.00           H  
ATOM    852 HH21 ARG A  53      34.263 -18.530 -12.589  1.00110.00           H  
ATOM    853 HH22 ARG A  53      33.350 -17.241 -11.860  1.00110.00           H  
ATOM    854  N   GLU A  54      39.523 -13.055 -12.648  1.00 30.00           N  
ATOM    855  CA  GLU A  54      40.818 -12.440 -12.368  1.00 30.00           C  
ATOM    856  C   GLU A  54      40.869 -11.003 -12.843  1.00 30.00           C  
ATOM    857  O   GLU A  54      41.358 -10.128 -12.137  1.00 30.00           O  
ATOM    858  CB  GLU A  54      41.952 -13.201 -13.034  1.00 30.00           C  
ATOM    859  CG  GLU A  54      42.319 -14.503 -12.397  1.00 30.00           C  
ATOM    860  CD  GLU A  54      43.450 -15.156 -13.138  1.00 30.00           C  
ATOM    861  OE1 GLU A  54      43.224 -16.227 -13.742  1.00 30.00           O  
ATOM    862  OE2 GLU A  54      44.563 -14.583 -13.129  1.00 30.00           O1-
ATOM    863  H   GLU A  54      39.487 -13.883 -13.233  1.00110.00           H  
ATOM    864  HA  GLU A  54      40.969 -12.425 -11.286  1.00110.00           H  
ATOM    865  HB2 GLU A  54      41.717 -13.352 -14.090  1.00110.00           H  
ATOM    866  HB3 GLU A  54      42.845 -12.570 -13.030  1.00110.00           H  
ATOM    867  HG2 GLU A  54      42.607 -14.360 -11.357  1.00110.00           H  
ATOM    868  HG3 GLU A  54      41.456 -15.163 -12.425  1.00110.00           H  
ATOM    869  N   VAL A  55      40.375 -10.761 -14.052  1.00 30.00           N  
ATOM    870  CA  VAL A  55      40.343  -9.403 -14.566  1.00 30.00           C  
ATOM    871  C   VAL A  55      39.491  -8.479 -13.710  1.00 30.00           C  
ATOM    872  O   VAL A  55      39.934  -7.376 -13.386  1.00 30.00           O  
ATOM    873  CB  VAL A  55      39.840  -9.360 -16.021  1.00 30.00           C  
ATOM    874  CG1 VAL A  55      39.524  -7.956 -16.589  1.00110.00           C  
ATOM    875  CG2 VAL A  55      40.862 -10.027 -16.964  1.00110.00           C  
ATOM    876  H   VAL A  55      40.011 -11.520 -14.621  1.00110.00           H  
ATOM    877  HA  VAL A  55      41.360  -9.005 -14.532  1.00110.00           H  
ATOM    878  HB  VAL A  55      38.918  -9.941 -16.077  1.00110.00           H  
ATOM    879 HG11 VAL A  55      39.278  -8.009 -17.650  1.00110.00           H  
ATOM    880 HG12 VAL A  55      38.667  -7.492 -16.098  1.00110.00           H  
ATOM    881 HG13 VAL A  55      40.376  -7.283 -16.481  1.00110.00           H  
ATOM    882 HG21 VAL A  55      40.453 -10.164 -17.965  1.00110.00           H  
ATOM    883 HG22 VAL A  55      41.769  -9.429 -17.054  1.00110.00           H  
ATOM    884 HG23 VAL A  55      41.167 -11.009 -16.609  1.00110.00           H  
ATOM    885  N   ILE A  56      38.280  -8.912 -13.334  1.00 30.00           N  
ATOM    886  CA  ILE A  56      37.404  -8.019 -12.582  1.00 30.00           C  
ATOM    887  C   ILE A  56      38.001  -7.668 -11.220  1.00 30.00           C  
ATOM    888  O   ILE A  56      37.966  -6.508 -10.804  1.00 30.00           O  
ATOM    889  CB  ILE A  56      35.991  -8.606 -12.405  1.00 30.00           C  
ATOM    890  CG1 ILE A  56      35.249  -8.627 -13.765  1.00110.00           C  
ATOM    891  CG2 ILE A  56      35.102  -7.880 -11.358  1.00110.00           C  
ATOM    892  CD1 ILE A  56      34.007  -9.532 -13.785  1.00110.00           C  
ATOM    893  H   ILE A  56      37.940  -9.822 -13.641  1.00110.00           H  
ATOM    894  HA  ILE A  56      37.326  -7.075 -13.128  1.00110.00           H  
ATOM    895  HB  ILE A  56      36.107  -9.638 -12.068  1.00110.00           H  
ATOM    896 HG12 ILE A  56      34.964  -7.614 -14.048  1.00110.00           H  
ATOM    897 HG13 ILE A  56      35.917  -8.964 -14.557  1.00110.00           H  
ATOM    898 HG21 ILE A  56      34.100  -8.302 -11.305  1.00110.00           H  
ATOM    899 HG22 ILE A  56      35.500  -7.958 -10.346  1.00110.00           H  
ATOM    900 HG23 ILE A  56      35.000  -6.820 -11.595  1.00110.00           H  
ATOM    901 HD11 ILE A  56      33.578  -9.566 -14.786  1.00110.00           H  
ATOM    902 HD12 ILE A  56      34.260 -10.552 -13.494  1.00110.00           H  
ATOM    903 HD13 ILE A  56      33.222  -9.177 -13.119  1.00110.00           H  
ATOM    904  N   ALA A  57      38.531  -8.668 -10.517  1.00 30.00           N  
ATOM    905  CA  ALA A  57      39.033  -8.437  -9.163  1.00 30.00           C  
ATOM    906  C   ALA A  57      40.400  -7.729  -9.151  1.00 30.00           C  
ATOM    907  O   ALA A  57      40.619  -6.777  -8.388  1.00 30.00           O  
ATOM    908  CB  ALA A  57      39.107  -9.758  -8.375  1.00 30.00           C  
ATOM    909  H   ALA A  57      38.545  -9.604 -10.914  1.00110.00           H  
ATOM    910  HA  ALA A  57      38.337  -7.781  -8.633  1.00110.00           H  
ATOM    911  HB1 ALA A  57      39.478  -9.596  -7.362  1.00110.00           H  
ATOM    912  HB2 ALA A  57      38.123 -10.220  -8.293  1.00110.00           H  
ATOM    913  HB3 ALA A  57      39.769 -10.478  -8.858  1.00110.00           H  
ATOM    914  N   LEU A  58      41.318  -8.176  -9.999  1.00 30.00           N  
ATOM    915  CA  LEU A  58      42.651  -7.568 -10.023  1.00 30.00           C  
ATOM    916  C   LEU A  58      42.603  -6.073 -10.346  1.00 30.00           C  
ATOM    917  O   LEU A  58      43.435  -5.305  -9.861  1.00 30.00           O  
ATOM    918  CB  LEU A  58      43.553  -8.311 -11.007  1.00 30.00           C  
ATOM    919  CG  LEU A  58      44.186  -9.561 -10.383  1.00 30.00           C  
ATOM    920  CD1 LEU A  58      45.090 -10.305 -11.328  1.00 30.00           C  
ATOM    921  CD2 LEU A  58      44.936  -9.189  -9.098  1.00 30.00           C  
ATOM    922  H   LEU A  58      41.115  -8.928 -10.653  1.00110.00           H  
ATOM    923  HA  LEU A  58      43.016  -7.605  -8.988  1.00110.00           H  
ATOM    924  HB2 LEU A  58      43.062  -8.498 -11.956  1.00110.00           H  
ATOM    925  HB3 LEU A  58      44.383  -7.655 -11.283  1.00110.00           H  
ATOM    926  HG  LEU A  58      43.380 -10.252 -10.128  1.00110.00           H  
ATOM    927 HD11 LEU A  58      45.431 -11.252 -10.912  1.00110.00           H  
ATOM    928 HD12 LEU A  58      44.638 -10.470 -12.306  1.00110.00           H  
ATOM    929 HD13 LEU A  58      45.951  -9.652 -11.419  1.00110.00           H  
ATOM    930 HD21 LEU A  58      45.659  -9.956  -8.826  1.00110.00           H  
ATOM    931 HD22 LEU A  58      45.483  -8.247  -9.199  1.00110.00           H  
ATOM    932 HD23 LEU A  58      44.235  -9.138  -8.255  1.00110.00           H  
ATOM    933  N   GLN A  59      41.610  -5.652 -11.125  1.00 30.00           N  
ATOM    934  CA  GLN A  59      41.493  -4.241 -11.488  1.00 30.00           C  
ATOM    935  C   GLN A  59      41.042  -3.388 -10.302  1.00 30.00           C  
ATOM    936  O   GLN A  59      41.317  -2.186 -10.260  1.00 30.00           O  
ATOM    937  CB  GLN A  59      40.520  -4.062 -12.668  1.00 30.00           C  
ATOM    938  CG  GLN A  59      41.118  -4.504 -14.026  1.00110.00           C  
ATOM    939  CD  GLN A  59      42.296  -3.644 -14.489  1.00110.00           C  
ATOM    940  OE1 GLN A  59      42.285  -2.427 -14.338  1.00110.00           O  
ATOM    941  NE2 GLN A  59      43.333  -4.266 -15.035  1.00110.00           N  
ATOM    942  H   GLN A  59      40.968  -6.326 -11.525  1.00110.00           H  
ATOM    943  HA  GLN A  59      42.479  -3.857 -11.760  1.00110.00           H  
ATOM    944  HB2 GLN A  59      39.599  -4.616 -12.478  1.00110.00           H  
ATOM    945  HB3 GLN A  59      40.218  -3.016 -12.750  1.00110.00           H  
ATOM    946  HG2 GLN A  59      41.449  -5.539 -13.963  1.00110.00           H  
ATOM    947  HG3 GLN A  59      40.347  -4.471 -14.795  1.00110.00           H  
ATOM    948 HE21 GLN A  59      44.145  -3.732 -15.312  1.00110.00           H  
ATOM    949 HE22 GLN A  59      43.333  -5.268 -15.143  1.00110.00           H  
ATOM    950  N   HIS A  60      40.364  -4.011  -9.337  1.00 30.00           N  
ATOM    951  CA  HIS A  60      39.931  -3.300  -8.142  1.00 30.00           C  
ATOM    952  C   HIS A  60      41.017  -3.224  -7.077  1.00 30.00           C  
ATOM    953  O   HIS A  60      40.952  -2.382  -6.186  1.00 30.00           O  
ATOM    954  CB  HIS A  60      38.690  -3.963  -7.516  1.00 30.00           C  
ATOM    955  CG  HIS A  60      37.384  -3.679  -8.217  1.00110.00           C  
ATOM    956  ND1 HIS A  60      37.001  -4.291  -9.397  1.00110.00           N  
ATOM    957  CD2 HIS A  60      36.355  -2.818  -7.903  1.00110.00           C  
ATOM    958  CE1 HIS A  60      35.802  -3.809  -9.730  1.00110.00           C  
ATOM    959  NE2 HIS A  60      35.350  -2.905  -8.869  1.00110.00           N  
ATOM    960  H   HIS A  60      40.253  -5.018  -9.381  1.00110.00           H  
ATOM    961  HA  HIS A  60      39.671  -2.266  -8.383  1.00110.00           H  
ATOM    962  HB2 HIS A  60      38.823  -5.042  -7.433  1.00110.00           H  
ATOM    963  HB3 HIS A  60      38.555  -3.609  -6.493  1.00110.00           H  
ATOM    964  HD1 HIS A  60      37.504  -5.015  -9.906  1.00110.00           H  
ATOM    965  HD2 HIS A  60      36.261  -2.148  -7.060  1.00110.00           H  
ATOM    966  HE1 HIS A  60      35.254  -4.128 -10.606  1.00110.00           H  
ATOM    967  N   ILE A  61      41.993  -4.124  -7.158  1.00 30.00           N  
ATOM    968  CA  ILE A  61      43.026  -4.227  -6.138  1.00 30.00           C  
ATOM    969  C   ILE A  61      44.336  -3.567  -6.558  1.00 30.00           C  
ATOM    970  O   ILE A  61      44.951  -3.950  -7.552  1.00 30.00           O  
ATOM    971  CB  ILE A  61      43.284  -5.707  -5.801  1.00 30.00           C  
ATOM    972  CG1 ILE A  61      43.032  -5.997  -4.301  1.00110.00           C  
ATOM    973  CG2 ILE A  61      44.560  -6.448  -6.276  1.00110.00           C  
ATOM    974  CD1 ILE A  61      41.658  -5.585  -3.751  1.00110.00           C  
ATOM    975  H   ILE A  61      42.066  -4.723  -7.971  1.00110.00           H  
ATOM    976  HA  ILE A  61      42.715  -3.704  -5.236  1.00110.00           H  
ATOM    977  HB  ILE A  61      42.493  -6.270  -6.302  1.00110.00           H  
ATOM    978 HG12 ILE A  61      43.082  -7.074  -4.169  1.00110.00           H  
ATOM    979 HG13 ILE A  61      43.826  -5.566  -3.689  1.00110.00           H  
ATOM    980 HG21 ILE A  61      44.509  -7.510  -6.040  1.00110.00           H  
ATOM    981 HG22 ILE A  61      44.675  -6.398  -7.359  1.00110.00           H  
ATOM    982 HG23 ILE A  61      45.466  -6.053  -5.815  1.00110.00           H  
ATOM    983 HD11 ILE A  61      41.477  -6.057  -2.784  1.00110.00           H  
ATOM    984 HD12 ILE A  61      41.570  -4.511  -3.596  1.00110.00           H  
ATOM    985 HD13 ILE A  61      40.858  -5.892  -4.425  1.00110.00           H  
ATOM    986  N   ASN A  62      44.769  -2.581  -5.784  1.00 30.00           N  
ATOM    987  CA  ASN A  62      46.050  -1.946  -6.025  1.00 30.00           C  
ATOM    988  C   ASN A  62      46.867  -1.855  -4.744  1.00 30.00           C  
ATOM    989  O   ASN A  62      46.587  -1.030  -3.882  1.00 30.00           O  
ATOM    990  CB  ASN A  62      45.879  -0.537  -6.623  1.00 30.00           C  
ATOM    991  CG  ASN A  62      47.196   0.083  -7.102  1.00110.00           C  
ATOM    992  OD1 ASN A  62      47.767  -0.350  -8.096  1.00110.00           O  
ATOM    993  ND2 ASN A  62      47.706   1.083  -6.394  1.00110.00           N  
ATOM    994  H   ASN A  62      44.226  -2.277  -4.993  1.00110.00           H  
ATOM    995  HA  ASN A  62      46.658  -2.525  -6.726  1.00110.00           H  
ATOM    996  HB2 ASN A  62      45.226  -0.599  -7.494  1.00110.00           H  
ATOM    997  HB3 ASN A  62      45.376   0.133  -5.923  1.00110.00           H  
ATOM    998 HD21 ASN A  62      48.574   1.507  -6.686  1.00110.00           H  
ATOM    999 HD22 ASN A  62      47.246   1.405  -5.554  1.00110.00           H  
ATOM   1000  N   ASN A  63      47.896  -2.690  -4.650  1.00 30.00           N  
ATOM   1001  CA  ASN A  63      48.739  -2.779  -3.466  1.00 30.00           C  
ATOM   1002  C   ASN A  63      50.098  -3.355  -3.831  1.00 30.00           C  
ATOM   1003  O   ASN A  63      50.208  -4.192  -4.736  1.00 30.00           O  
ATOM   1004  CB  ASN A  63      48.062  -3.650  -2.392  1.00 30.00           C  
ATOM   1005  CG  ASN A  63      48.837  -3.757  -1.069  1.00110.00           C  
ATOM   1006  OD1 ASN A  63      49.707  -4.609  -0.917  1.00110.00           O  
ATOM   1007  ND2 ASN A  63      48.576  -2.878  -0.112  1.00110.00           N  
ATOM   1008  H   ASN A  63      48.132  -3.312  -5.415  1.00110.00           H  
ATOM   1009  HA  ASN A  63      48.905  -1.774  -3.072  1.00110.00           H  
ATOM   1010  HB2 ASN A  63      47.084  -3.232  -2.170  1.00110.00           H  
ATOM   1011  HB3 ASN A  63      47.884  -4.655  -2.776  1.00110.00           H  
ATOM   1012 HD21 ASN A  63      49.056  -2.960   0.771  1.00110.00           H  
ATOM   1013 HD22 ASN A  63      47.869  -2.169  -0.235  1.00110.00           H  
ATOM   1014  N   GLU A  64      51.126  -2.930  -3.107  1.00 30.00           N  
ATOM   1015  CA  GLU A  64      52.505  -3.286  -3.457  1.00 30.00           C  
ATOM   1016  C   GLU A  64      52.789  -4.770  -3.250  1.00 30.00           C  
ATOM   1017  O   GLU A  64      53.800  -5.281  -3.714  1.00 30.00           O  
ATOM   1018  CB  GLU A  64      53.506  -2.446  -2.642  1.00 30.00           C  
ATOM   1019  CG  GLU A  64      54.987  -2.440  -3.090  1.00110.00           C  
ATOM   1020  CD  GLU A  64      55.888  -3.446  -2.380  1.00110.00           C  
ATOM   1021  OE1 GLU A  64      55.555  -3.841  -1.241  1.00110.00           O  
ATOM   1022  OE2 GLU A  64      56.925  -3.802  -2.979  1.00110.00           O1-
ATOM   1023  H   GLU A  64      50.969  -2.278  -2.354  1.00110.00           H  
ATOM   1024  HA  GLU A  64      52.647  -3.070  -4.518  1.00110.00           H  
ATOM   1025  HB2 GLU A  64      53.176  -1.409  -2.721  1.00110.00           H  
ATOM   1026  HB3 GLU A  64      53.414  -2.664  -1.580  1.00110.00           H  
ATOM   1027  HG2 GLU A  64      55.058  -2.584  -4.170  1.00110.00           H  
ATOM   1028  HG3 GLU A  64      55.414  -1.457  -2.890  1.00110.00           H  
ATOM   1029  N   ARG A  65      51.914  -5.458  -2.528  1.00 30.00           N  
ATOM   1030  CA  ARG A  65      52.118  -6.877  -2.274  1.00 30.00           C  
ATOM   1031  C   ARG A  65      51.058  -7.761  -2.941  1.00 30.00           C  
ATOM   1032  O   ARG A  65      50.887  -8.918  -2.568  1.00 30.00           O  
ATOM   1033  CB  ARG A  65      52.156  -7.138  -0.757  1.00 30.00           C  
ATOM   1034  CG  ARG A  65      53.236  -6.316  -0.025  1.00110.00           C  
ATOM   1035  CD  ARG A  65      52.727  -5.000   0.587  1.00110.00           C  
ATOM   1036  NE  ARG A  65      53.555  -4.600   1.735  1.00110.00           N  
ATOM   1037  CZ  ARG A  65      53.862  -3.360   2.138  1.00110.00           C  
ATOM   1038  NH1 ARG A  65      53.481  -2.282   1.445  1.00110.00           N  
ATOM   1039  NH2 ARG A  65      54.557  -3.200   3.269  1.00110.00           N1+
ATOM   1040  H   ARG A  65      51.073  -5.017  -2.164  1.00110.00           H  
ATOM   1041  HA  ARG A  65      53.057  -7.246  -2.682  1.00110.00           H  
ATOM   1042  HB2 ARG A  65      51.192  -6.876  -0.326  1.00110.00           H  
ATOM   1043  HB3 ARG A  65      52.384  -8.194  -0.597  1.00110.00           H  
ATOM   1044  HG2 ARG A  65      53.662  -6.925   0.765  1.00110.00           H  
ATOM   1045  HG3 ARG A  65      54.049  -6.109  -0.717  1.00110.00           H  
ATOM   1046  HD2 ARG A  65      52.691  -4.222  -0.170  1.00110.00           H  
ATOM   1047  HD3 ARG A  65      51.712  -5.118   0.966  1.00110.00           H  
ATOM   1048  HE  ARG A  65      53.683  -5.357   2.397  1.00110.00           H  
ATOM   1049 HH11 ARG A  65      53.596  -1.349   1.814  1.00110.00           H  
ATOM   1050 HH12 ARG A  65      52.957  -2.401   0.591  1.00110.00           H  
ATOM   1051 HH21 ARG A  65      54.754  -2.279   3.635  1.00110.00           H  
ATOM   1052 HH22 ARG A  65      54.792  -3.997   3.842  1.00110.00           H  
ATOM   1053  N   GLN A  66      50.352  -7.195  -3.918  1.00 30.00           N  
ATOM   1054  CA  GLN A  66      49.410  -7.931  -4.761  1.00 30.00           C  
ATOM   1055  C   GLN A  66      49.785  -7.735  -6.225  1.00 30.00           C  
ATOM   1056  O   GLN A  66      50.032  -6.606  -6.651  1.00 30.00           O  
ATOM   1057  CB  GLN A  66      47.958  -7.464  -4.546  1.00 30.00           C  
ATOM   1058  CG  GLN A  66      47.572  -7.633  -3.064  1.00110.00           C  
ATOM   1059  CD  GLN A  66      46.093  -7.471  -2.792  1.00110.00           C  
ATOM   1060  OE1 GLN A  66      45.685  -6.695  -1.939  1.00110.00           O  
ATOM   1061  NE2 GLN A  66      45.266  -8.191  -3.527  1.00110.00           N  
ATOM   1062  H   GLN A  66      50.577  -6.253  -4.228  1.00110.00           H  
ATOM   1063  HA  GLN A  66      49.463  -9.005  -4.564  1.00110.00           H  
ATOM   1064  HB2 GLN A  66      47.842  -6.419  -4.839  1.00110.00           H  
ATOM   1065  HB3 GLN A  66      47.302  -8.042  -5.199  1.00110.00           H  
ATOM   1066  HG2 GLN A  66      47.832  -8.641  -2.741  1.00110.00           H  
ATOM   1067  HG3 GLN A  66      48.129  -6.944  -2.428  1.00110.00           H  
ATOM   1068 HE21 GLN A  66      44.279  -8.114  -3.342  1.00110.00           H  
ATOM   1069 HE22 GLN A  66      45.608  -8.797  -4.257  1.00110.00           H  
ATOM   1070  N   ASN A  67      49.840  -8.826  -6.986  1.00 30.00           N  
ATOM   1071  CA  ASN A  67      50.293  -8.753  -8.384  1.00 30.00           C  
ATOM   1072  C   ASN A  67      49.407  -7.807  -9.207  1.00 30.00           C  
ATOM   1073  O   ASN A  67      48.167  -7.790  -9.078  1.00 30.00           O  
ATOM   1074  CB  ASN A  67      50.342 -10.140  -9.051  1.00 30.00           C  
ATOM   1075  CG  ASN A  67      48.999 -10.827  -9.354  1.00110.00           C  
ATOM   1076  OD1 ASN A  67      48.096 -10.859  -8.529  1.00110.00           O  
ATOM   1077  ND2 ASN A  67      48.829 -11.367 -10.555  1.00110.00           N  
ATOM   1078  H   ASN A  67      49.493  -9.718  -6.643  1.00110.00           H  
ATOM   1079  HA  ASN A  67      51.297  -8.339  -8.363  1.00110.00           H  
ATOM   1080  HB2 ASN A  67      50.904 -10.051  -9.982  1.00110.00           H  
ATOM   1081  HB3 ASN A  67      50.922 -10.820  -8.426  1.00110.00           H  
ATOM   1082 HD21 ASN A  67      47.936 -11.780 -10.771  1.00110.00           H  
ATOM   1083 HD22 ASN A  67      49.549 -11.345 -11.259  1.00110.00           H  
ATOM   1084  N   ILE A  68      50.079  -7.016 -10.034  1.00 30.00           N  
ATOM   1085  CA  ILE A  68      49.494  -5.980 -10.872  1.00 30.00           C  
ATOM   1086  C   ILE A  68      49.251  -6.476 -12.292  1.00 30.00           C  
ATOM   1087  O   ILE A  68      50.160  -6.987 -12.928  1.00 30.00           O  
ATOM   1088  CB  ILE A  68      50.433  -4.760 -10.908  1.00 30.00           C  
ATOM   1089  CG1 ILE A  68      50.798  -4.262  -9.480  1.00110.00           C  
ATOM   1090  CG2 ILE A  68      49.860  -3.584 -11.739  1.00110.00           C  
ATOM   1091  CD1 ILE A  68      51.935  -3.230  -9.435  1.00110.00           C  
ATOM   1092  H   ILE A  68      51.079  -7.123 -10.079  1.00110.00           H  
ATOM   1093  HA  ILE A  68      48.538  -5.671 -10.442  1.00110.00           H  
ATOM   1094  HB  ILE A  68      51.360  -5.067 -11.392  1.00110.00           H  
ATOM   1095 HG12 ILE A  68      49.912  -3.854  -8.992  1.00110.00           H  
ATOM   1096 HG13 ILE A  68      51.115  -5.090  -8.846  1.00110.00           H  
ATOM   1097 HG21 ILE A  68      50.550  -2.743 -11.783  1.00110.00           H  
ATOM   1098 HG22 ILE A  68      49.666  -3.858 -12.777  1.00110.00           H  
ATOM   1099 HG23 ILE A  68      48.924  -3.220 -11.314  1.00110.00           H  
ATOM   1100 HD11 ILE A  68      52.215  -3.016  -8.403  1.00110.00           H  
ATOM   1101 HD12 ILE A  68      52.825  -3.597  -9.949  1.00110.00           H  
ATOM   1102 HD13 ILE A  68      51.647  -2.282  -9.889  1.00110.00           H  
ATOM   1103  N   ALA A  69      48.020  -6.372 -12.765  1.00 30.00           N  
ATOM   1104  CA  ALA A  69      47.719  -6.639 -14.165  1.00 30.00           C  
ATOM   1105  C   ALA A  69      47.882  -5.355 -14.961  1.00 30.00           C  
ATOM   1106  O   ALA A  69      47.092  -4.430 -14.810  1.00 30.00           O  
ATOM   1107  CB  ALA A  69      46.296  -7.200 -14.343  1.00 30.00           C  
ATOM   1108  H   ALA A  69      47.305  -5.948 -12.193  1.00110.00           H  
ATOM   1109  HA  ALA A  69      48.402  -7.388 -14.574  1.00110.00           H  
ATOM   1110  HB1 ALA A  69      46.088  -7.410 -15.393  1.00110.00           H  
ATOM   1111  HB2 ALA A  69      46.171  -8.132 -13.793  1.00110.00           H  
ATOM   1112  HB3 ALA A  69      45.536  -6.504 -13.985  1.00110.00           H  
ATOM   1113  N   VAL A  70      48.928  -5.322 -15.794  1.00 30.00           N  
ATOM   1114  CA  VAL A  70      49.373  -4.142 -16.535  1.00 30.00           C  
ATOM   1115  C   VAL A  70      48.452  -3.744 -17.682  1.00 30.00           C  
ATOM   1116  O   VAL A  70      48.112  -2.570 -17.852  1.00 30.00           O  
ATOM   1117  CB  VAL A  70      50.776  -4.415 -17.108  1.00 30.00           C  
ATOM   1118  CG1 VAL A  70      51.403  -3.214 -17.851  1.00110.00           C  
ATOM   1119  CG2 VAL A  70      51.768  -4.883 -16.021  1.00110.00           C  
ATOM   1120  H   VAL A  70      49.412  -6.199 -15.973  1.00110.00           H  
ATOM   1121  HA  VAL A  70      49.415  -3.302 -15.838  1.00110.00           H  
ATOM   1122  HB  VAL A  70      50.703  -5.229 -17.831  1.00110.00           H  
ATOM   1123 HG11 VAL A  70      52.410  -3.449 -18.198  1.00110.00           H  
ATOM   1124 HG12 VAL A  70      50.832  -2.922 -18.732  1.00110.00           H  
ATOM   1125 HG13 VAL A  70      51.476  -2.342 -17.200  1.00110.00           H  
ATOM   1126 HG21 VAL A  70      52.754  -5.084 -16.441  1.00110.00           H  
ATOM   1127 HG22 VAL A  70      51.886  -4.130 -15.241  1.00110.00           H  
ATOM   1128 HG23 VAL A  70      51.441  -5.802 -15.541  1.00110.00           H  
ATOM   1129  N   ARG A  71      48.059  -4.741 -18.467  1.00 30.00           N  
ATOM   1130  CA  ARG A  71      47.225  -4.528 -19.643  1.00 30.00           C  
ATOM   1131  C   ARG A  71      46.818  -5.868 -20.215  1.00 30.00           C  
ATOM   1132  O   ARG A  71      47.167  -6.921 -19.676  1.00 30.00           O  
ATOM   1133  CB  ARG A  71      47.960  -3.714 -20.724  1.00 30.00           C  
ATOM   1134  CG  ARG A  71      49.190  -4.402 -21.362  1.00110.00           C  
ATOM   1135  CD  ARG A  71      49.803  -3.590 -22.513  1.00110.00           C  
ATOM   1136  NE  ARG A  71      50.162  -4.461 -23.644  1.00110.00           N  
ATOM   1137  CZ  ARG A  71      49.352  -4.829 -24.650  1.00110.00           C  
ATOM   1138  NH1 ARG A  71      48.078  -4.430 -24.676  1.00110.00           N  
ATOM   1139  NH2 ARG A  71      49.817  -5.609 -25.632  1.00110.00           N1+
ATOM   1140  H   ARG A  71      48.286  -5.699 -18.228  1.00110.00           H  
ATOM   1141  HA  ARG A  71      46.315  -4.005 -19.341  1.00110.00           H  
ATOM   1142  HB2 ARG A  71      47.251  -3.468 -21.516  1.00110.00           H  
ATOM   1143  HB3 ARG A  71      48.263  -2.742 -20.336  1.00110.00           H  
ATOM   1144  HG2 ARG A  71      49.949  -4.574 -20.598  1.00110.00           H  
ATOM   1145  HG3 ARG A  71      48.922  -5.387 -21.739  1.00110.00           H  
ATOM   1146  HD2 ARG A  71      49.129  -2.808 -22.861  1.00110.00           H  
ATOM   1147  HD3 ARG A  71      50.699  -3.081 -22.159  1.00110.00           H  
ATOM   1148  HE  ARG A  71      51.071  -4.912 -23.540  1.00110.00           H  
ATOM   1149 HH11 ARG A  71      47.423  -4.792 -25.353  1.00110.00           H  
ATOM   1150 HH12 ARG A  71      47.711  -3.867 -23.924  1.00110.00           H  
ATOM   1151 HH21 ARG A  71      49.225  -5.896 -26.401  1.00110.00           H  
ATOM   1152 HH22 ARG A  71      50.778  -5.921 -25.638  1.00110.00           H  
ATOM   1153  N   ASN A  72      46.047  -5.813 -21.294  1.00 30.00           N  
ATOM   1154  CA  ASN A  72      45.600  -6.996 -22.013  1.00 30.00           C  
ATOM   1155  C   ASN A  72      45.828  -6.764 -23.498  1.00 30.00           C  
ATOM   1156  O   ASN A  72      45.494  -5.709 -24.019  1.00 30.00           O  
ATOM   1157  CB  ASN A  72      44.119  -7.310 -21.733  1.00 30.00           C  
ATOM   1158  CG  ASN A  72      43.098  -6.216 -22.083  1.00110.00           C  
ATOM   1159  OD1 ASN A  72      43.120  -5.128 -21.516  1.00110.00           O  
ATOM   1160  ND2 ASN A  72      42.204  -6.480 -23.030  1.00110.00           N  
ATOM   1161  H   ASN A  72      45.736  -4.926 -21.665  1.00110.00           H  
ATOM   1162  HA  ASN A  72      46.197  -7.854 -21.716  1.00110.00           H  
ATOM   1163  HB2 ASN A  72      43.849  -8.234 -22.246  1.00110.00           H  
ATOM   1164  HB3 ASN A  72      44.001  -7.530 -20.671  1.00110.00           H  
ATOM   1165 HD21 ASN A  72      41.522  -5.777 -23.266  1.00110.00           H  
ATOM   1166 HD22 ASN A  72      42.187  -7.374 -23.495  1.00110.00           H  
ATOM   1167  N   GLY A  73      46.407  -7.738 -24.177  1.00 30.00           N  
ATOM   1168  CA  GLY A  73      46.731  -7.557 -25.573  1.00 30.00           C  
ATOM   1169  C   GLY A  73      46.181  -8.734 -26.355  1.00 30.00           C  
ATOM   1170  O   GLY A  73      45.710  -9.710 -25.764  1.00 30.00           O  
ATOM   1171  H   GLY A  73      46.611  -8.628 -23.729  1.00110.00           H  
ATOM   1172  HA2 GLY A  73      46.352  -6.642 -26.032  1.00110.00           H  
ATOM   1173  HA3 GLY A  73      47.814  -7.546 -25.684  1.00110.00           H  
ATOM   1174  N   ASN A  74      46.225  -8.647 -27.680  1.00 30.00           N  
ATOM   1175  CA  ASN A  74      45.685  -9.728 -28.484  1.00 30.00           C  
ATOM   1176  C   ASN A  74      46.593 -10.226 -29.602  1.00 30.00           C  
ATOM   1177  O   ASN A  74      47.509  -9.535 -30.038  1.00 30.00           O  
ATOM   1178  CB  ASN A  74      44.356  -9.306 -29.137  1.00 30.00           C  
ATOM   1179  CG  ASN A  74      44.344  -8.014 -29.954  1.00110.00           C  
ATOM   1180  OD1 ASN A  74      44.397  -6.915 -29.405  1.00110.00           O  
ATOM   1181  ND2 ASN A  74      44.248  -8.130 -31.270  1.00110.00           N  
ATOM   1182  H   ASN A  74      46.591  -7.822 -28.147  1.00110.00           H  
ATOM   1183  HA  ASN A  74      45.487 -10.627 -27.900  1.00110.00           H  
ATOM   1184  HB2 ASN A  74      43.937 -10.119 -29.733  1.00110.00           H  
ATOM   1185  HB3 ASN A  74      43.630  -9.154 -28.341  1.00110.00           H  
ATOM   1186 HD21 ASN A  74      44.374  -7.296 -31.823  1.00110.00           H  
ATOM   1187 HD22 ASN A  74      44.173  -9.039 -31.719  1.00110.00           H  
ATOM   1188  N   ALA A  75      46.264 -11.393 -30.125  1.00 30.00           N  
ATOM   1189  CA  ALA A  75      46.943 -11.925 -31.272  1.00 30.00           C  
ATOM   1190  C   ALA A  75      46.264 -11.014 -32.254  1.00 30.00           C  
ATOM   1191  O   ALA A  75      45.050 -11.019 -32.307  1.00 30.00           O  
ATOM   1192  CB  ALA A  75      46.422 -13.335 -31.607  1.00 30.00           C  
ATOM   1193  H   ALA A  75      45.503 -11.931 -29.715  1.00110.00           H  
ATOM   1194  HA  ALA A  75      48.031 -11.831 -31.257  1.00110.00           H  
ATOM   1195  HB1 ALA A  75      46.821 -13.700 -32.554  1.00110.00           H  
ATOM   1196  HB2 ALA A  75      46.727 -14.024 -30.822  1.00110.00           H  
ATOM   1197  HB3 ALA A  75      45.342 -13.407 -31.646  1.00110.00           H  
ATOM   1198  N   SER A  76      47.002 -10.246 -33.034  1.00 30.00           N  
ATOM   1199  CA  SER A  76      46.347  -9.341 -33.956  1.00 30.00           C  
ATOM   1200  C   SER A  76      46.417  -9.898 -35.326  1.00 30.00           C  
ATOM   1201  O   SER A  76      47.491 -10.073 -35.885  1.00 30.00           O  
ATOM   1202  CB  SER A  76      46.985  -7.940 -33.920  1.00 30.00           C  
ATOM   1203  OG  SER A  76      46.630  -7.325 -32.696  1.00110.00           O  
ATOM   1204  H   SER A  76      48.005 -10.322 -33.047  1.00110.00           H  
ATOM   1205  HA  SER A  76      45.288  -9.179 -33.736  1.00110.00           H  
ATOM   1206  HB2 SER A  76      48.040  -7.983 -34.133  1.00110.00           H  
ATOM   1207  HB3 SER A  76      46.566  -7.341 -34.726  1.00110.00           H  
ATOM   1208  HG  SER A  76      46.848  -7.924 -31.990  1.00110.00           H  
ATOM   1209  N   GLY A  77      45.236 -10.231 -35.920  1.00110.00           N  
ATOM   1210  CA  GLY A  77      45.182 -10.824 -37.253  1.00110.00           C  
ATOM   1211  C   GLY A  77      45.921 -12.165 -37.297  1.00110.00           C  
ATOM   1212  O   GLY A  77      46.050 -12.854 -36.272  1.00110.00           O  
ATOM   1213  H   GLY A  77      44.382 -10.192 -35.376  1.00110.00           H  
ATOM   1214  HA2 GLY A  77      44.143 -10.991 -37.540  1.00110.00           H  
ATOM   1215  HA3 GLY A  77      45.618 -10.131 -37.976  1.00110.00           H  
ATOM   1216  N   SER A  78      46.392 -12.578 -38.484  1.00110.00           N  
ATOM   1217  CA  SER A  78      47.060 -13.869 -38.676  1.00110.00           C  
ATOM   1218  C   SER A  78      46.165 -15.033 -38.165  1.00110.00           C  
ATOM   1219  O   SER A  78      45.024 -14.831 -37.726  1.00110.00           O  
ATOM   1220  CB  SER A  78      48.458 -13.812 -37.986  1.00110.00           C  
ATOM   1221  OG  SER A  78      49.259 -14.968 -38.195  1.00110.00           O  
ATOM   1222  H   SER A  78      46.252 -11.995 -39.297  1.00110.00           H  
ATOM   1223  HA  SER A  78      47.196 -14.009 -39.748  1.00110.00           H  
ATOM   1224  HB2 SER A  78      49.013 -12.955 -38.373  1.00110.00           H  
ATOM   1225  HB3 SER A  78      48.365 -13.650 -36.912  1.00110.00           H  
ATOM   1226  HG  SER A  78      50.166 -14.726 -38.047  1.00110.00           H  
ATOM   1227  N   ASN A  79      46.710 -16.244 -38.174  1.00110.00           N  
ATOM   1228  CA  ASN A  79      46.091 -17.455 -37.647  1.00110.00           C  
ATOM   1229  C   ASN A  79      47.123 -18.328 -36.925  1.00110.00           C  
ATOM   1230  O   ASN A  79      46.953 -19.543 -36.827  1.00110.00           O  
ATOM   1231  CB  ASN A  79      45.214 -18.172 -38.700  1.00110.00           C  
ATOM   1232  CG  ASN A  79      45.991 -18.651 -39.926  1.00110.00           C  
ATOM   1233  OD1 ASN A  79      46.157 -17.917 -40.896  1.00110.00           O  
ATOM   1234  ND2 ASN A  79      46.476 -19.885 -39.897  1.00110.00           N  
ATOM   1235  H   ASN A  79      47.668 -16.303 -38.511  1.00110.00           H  
ATOM   1236  HA  ASN A  79      45.414 -17.156 -36.843  1.00110.00           H  
ATOM   1237  HB2 ASN A  79      44.699 -19.020 -38.250  1.00110.00           H  
ATOM   1238  HB3 ASN A  79      44.426 -17.495 -39.032  1.00110.00           H  
ATOM   1239 HD21 ASN A  79      46.997 -20.240 -40.683  1.00110.00           H  
ATOM   1240 HD22 ASN A  79      46.385 -20.435 -39.052  1.00110.00           H  
ATOM   1241  N   ARG A  80      48.222 -17.709 -36.465  1.00110.00           N  
ATOM   1242  CA  ARG A  80      49.326 -18.361 -35.765  1.00110.00           C  
ATOM   1243  C   ARG A  80      48.854 -18.937 -34.416  1.00110.00           C  
ATOM   1244  O   ARG A  80      48.118 -18.278 -33.677  1.00110.00           O  
ATOM   1245  CB  ARG A  80      50.507 -17.365 -35.607  1.00110.00           C  
ATOM   1246  CG  ARG A  80      50.547 -16.447 -34.365  1.00110.00           C  
ATOM   1247  CD  ARG A  80      49.447 -15.383 -34.267  1.00110.00           C  
ATOM   1248  NE  ARG A  80      49.603 -14.661 -33.001  1.00110.00           N  
ATOM   1249  CZ  ARG A  80      49.084 -15.019 -31.816  1.00110.00           C  
ATOM   1250  NH1 ARG A  80      48.267 -16.073 -31.681  1.00110.00           N  
ATOM   1251  NH2 ARG A  80      49.418 -14.312 -30.738  1.00110.00           N1+
ATOM   1252  H   ARG A  80      48.280 -16.713 -36.623  1.00110.00           H  
ATOM   1253  HA  ARG A  80      49.656 -19.182 -36.407  1.00110.00           H  
ATOM   1254  HB2 ARG A  80      51.418 -17.963 -35.564  1.00110.00           H  
ATOM   1255  HB3 ARG A  80      50.616 -16.764 -36.510  1.00110.00           H  
ATOM   1256  HG2 ARG A  80      50.540 -17.042 -33.453  1.00110.00           H  
ATOM   1257  HG3 ARG A  80      51.514 -15.941 -34.353  1.00110.00           H  
ATOM   1258  HD2 ARG A  80      49.539 -14.674 -35.089  1.00110.00           H  
ATOM   1259  HD3 ARG A  80      48.446 -15.808 -34.332  1.00110.00           H  
ATOM   1260  HE  ARG A  80      50.220 -13.862 -33.035  1.00110.00           H  
ATOM   1261 HH11 ARG A  80      47.763 -16.239 -30.805  1.00110.00           H  
ATOM   1262 HH12 ARG A  80      48.070 -16.696 -32.456  1.00110.00           H  
ATOM   1263 HH21 ARG A  80      49.126 -14.651 -29.820  1.00110.00           H  
ATOM   1264 HH22 ARG A  80      50.137 -13.602 -30.740  1.00110.00           H  
ATOM   1265  N   ALA A  81      49.311 -20.151 -34.094  1.00110.00           N  
ATOM   1266  CA  ALA A  81      48.962 -20.864 -32.867  1.00110.00           C  
ATOM   1267  C   ALA A  81      49.934 -20.550 -31.714  1.00110.00           C  
ATOM   1268  O   ALA A  81      49.689 -20.974 -30.584  1.00110.00           O  
ATOM   1269  CB  ALA A  81      49.059 -22.370 -33.159  1.00110.00           C  
ATOM   1270  H   ALA A  81      49.915 -20.623 -34.750  1.00110.00           H  
ATOM   1271  HA  ALA A  81      47.944 -20.617 -32.553  1.00110.00           H  
ATOM   1272  HB1 ALA A  81      48.788 -22.957 -32.281  1.00110.00           H  
ATOM   1273  HB2 ALA A  81      48.376 -22.656 -33.960  1.00110.00           H  
ATOM   1274  HB3 ALA A  81      50.067 -22.664 -33.455  1.00110.00           H  
ATOM   1275  N   LYS A  82      51.034 -19.841 -31.987  1.00110.00           N  
ATOM   1276  CA  LYS A  82      52.036 -19.377 -31.033  1.00110.00           C  
ATOM   1277  C   LYS A  82      52.820 -18.220 -31.667  1.00110.00           C  
ATOM   1278  O   LYS A  82      52.793 -18.063 -32.890  1.00110.00           O  
ATOM   1279  CB  LYS A  82      52.909 -20.547 -30.517  1.00110.00           C  
ATOM   1280  CG  LYS A  82      53.708 -21.338 -31.579  1.00110.00           C  
ATOM   1281  CD  LYS A  82      55.080 -20.727 -31.919  1.00110.00           C  
ATOM   1282  CE  LYS A  82      55.986 -21.688 -32.698  1.00110.00           C  
ATOM   1283  NZ  LYS A  82      57.304 -21.088 -32.950  1.00110.00           N1+
ATOM   1284  H   LYS A  82      51.168 -19.500 -32.930  1.00110.00           H  
ATOM   1285  HA  LYS A  82      51.497 -18.953 -30.182  1.00110.00           H  
ATOM   1286  HB2 LYS A  82      53.584 -20.186 -29.741  1.00110.00           H  
ATOM   1287  HB3 LYS A  82      52.253 -21.250 -30.002  1.00110.00           H  
ATOM   1288  HG2 LYS A  82      53.873 -22.339 -31.180  1.00110.00           H  
ATOM   1289  HG3 LYS A  82      53.120 -21.480 -32.486  1.00110.00           H  
ATOM   1290  HD2 LYS A  82      54.954 -19.814 -32.503  1.00110.00           H  
ATOM   1291  HD3 LYS A  82      55.586 -20.436 -30.998  1.00110.00           H  
ATOM   1292  HE2 LYS A  82      56.129 -22.612 -32.138  1.00110.00           H  
ATOM   1293  HE3 LYS A  82      55.533 -21.954 -33.654  1.00110.00           H  
ATOM   1294  HZ1 LYS A  82      57.185 -20.297 -33.573  1.00110.00           H  
ATOM   1295  HZ2 LYS A  82      57.713 -20.779 -32.081  1.00110.00           H  
ATOM   1296  HZ3 LYS A  82      57.908 -21.765 -33.389  1.00110.00           H  
ATOM   1297  N   MET A  83      53.526 -17.426 -30.854  1.00110.00           N  
ATOM   1298  CA  MET A  83      54.392 -16.346 -31.323  1.00110.00           C  
ATOM   1299  C   MET A  83      55.772 -16.926 -31.675  1.00110.00           C  
ATOM   1300  O   MET A  83      56.314 -17.759 -30.947  1.00110.00           O  
ATOM   1301  CB  MET A  83      54.550 -15.306 -30.194  1.00110.00           C  
ATOM   1302  CG  MET A  83      55.368 -14.049 -30.565  1.00110.00           C  
ATOM   1303  SD  MET A  83      54.913 -13.193 -32.107  1.00110.00           S  
ATOM   1304  CE  MET A  83      53.235 -12.648 -31.709  1.00110.00           C  
ATOM   1305  H   MET A  83      53.571 -17.660 -29.874  1.00110.00           H  
ATOM   1306  HA  MET A  83      53.942 -15.875 -32.200  1.00110.00           H  
ATOM   1307  HB2 MET A  83      53.560 -14.991 -29.865  1.00110.00           H  
ATOM   1308  HB3 MET A  83      55.010 -15.781 -29.328  1.00110.00           H  
ATOM   1309  HG2 MET A  83      55.300 -13.324 -29.754  1.00110.00           H  
ATOM   1310  HG3 MET A  83      56.424 -14.312 -30.633  1.00110.00           H  
ATOM   1311  HE1 MET A  83      52.800 -12.109 -32.549  1.00110.00           H  
ATOM   1312  HE2 MET A  83      52.597 -13.505 -31.494  1.00110.00           H  
ATOM   1313  HE3 MET A  83      53.246 -11.989 -30.841  1.00110.00           H  
ATOM   1314  N   ASP A  84      56.321 -16.467 -32.800  1.00110.00           N  
ATOM   1315  CA  ASP A  84      57.629 -16.831 -33.341  1.00110.00           C  
ATOM   1316  C   ASP A  84      58.634 -15.705 -33.042  1.00110.00           C  
ATOM   1317  O   ASP A  84      58.256 -14.588 -32.670  1.00110.00           O  
ATOM   1318  CB  ASP A  84      57.525 -17.002 -34.877  1.00110.00           C  
ATOM   1319  CG  ASP A  84      56.477 -18.029 -35.306  1.00110.00           C  
ATOM   1320  OD1 ASP A  84      56.691 -19.222 -35.002  1.00110.00           O  
ATOM   1321  OD2 ASP A  84      55.475 -17.611 -35.924  1.00110.00           O1-
ATOM   1322  H   ASP A  84      55.829 -15.732 -33.285  1.00110.00           H  
ATOM   1323  HA  ASP A  84      57.982 -17.761 -32.890  1.00110.00           H  
ATOM   1324  HB2 ASP A  84      57.295 -16.047 -35.353  1.00110.00           H  
ATOM   1325  HB3 ASP A  84      58.484 -17.323 -35.287  1.00110.00           H  
ATOM   1326  N   ALA A  85      59.929 -15.998 -33.223  1.00110.00           N  
ATOM   1327  CA  ALA A  85      61.025 -15.059 -33.016  1.00110.00           C  
ATOM   1328  C   ALA A  85      61.255 -14.286 -34.324  1.00110.00           C  
ATOM   1329  O   ALA A  85      61.836 -14.824 -35.267  1.00110.00           O  
ATOM   1330  CB  ALA A  85      62.291 -15.873 -32.688  1.00110.00           C  
ATOM   1331  H   ALA A  85      60.161 -16.892 -33.630  1.00110.00           H  
ATOM   1332  HA  ALA A  85      60.809 -14.372 -32.194  1.00110.00           H  
ATOM   1333  HB1 ALA A  85      63.150 -15.216 -32.545  1.00110.00           H  
ATOM   1334  HB2 ALA A  85      62.160 -16.442 -31.767  1.00110.00           H  
ATOM   1335  HB3 ALA A  85      62.546 -16.580 -33.479  1.00110.00           H  
ATOM   1336  N   ILE A  86      60.783 -13.035 -34.384  1.00110.00           N  
ATOM   1337  CA  ILE A  86      60.940 -12.126 -35.517  1.00110.00           C  
ATOM   1338  C   ILE A  86      61.502 -10.810 -34.962  1.00110.00           C  
ATOM   1339  O   ILE A  86      60.906 -10.207 -34.064  1.00110.00           O  
ATOM   1340  CB  ILE A  86      59.599 -11.938 -36.282  1.00110.00           C  
ATOM   1341  CG1 ILE A  86      58.871 -13.257 -36.649  1.00110.00           C  
ATOM   1342  CG2 ILE A  86      59.762 -11.023 -37.517  1.00110.00           C  
ATOM   1343  CD1 ILE A  86      59.531 -14.072 -37.768  1.00110.00           C  
ATOM   1344  H   ILE A  86      60.318 -12.657 -33.570  1.00110.00           H  
ATOM   1345  HA  ILE A  86      61.673 -12.533 -36.219  1.00110.00           H  
ATOM   1346  HB  ILE A  86      58.937 -11.414 -35.597  1.00110.00           H  
ATOM   1347 HG12 ILE A  86      58.745 -13.883 -35.766  1.00110.00           H  
ATOM   1348 HG13 ILE A  86      57.854 -13.038 -36.969  1.00110.00           H  
ATOM   1349 HG21 ILE A  86      58.858 -10.997 -38.125  1.00110.00           H  
ATOM   1350 HG22 ILE A  86      59.984  -9.993 -37.231  1.00110.00           H  
ATOM   1351 HG23 ILE A  86      60.573 -11.361 -38.162  1.00110.00           H  
ATOM   1352 HD11 ILE A  86      58.988 -15.003 -37.930  1.00110.00           H  
ATOM   1353 HD12 ILE A  86      59.530 -13.526 -38.711  1.00110.00           H  
ATOM   1354 HD13 ILE A  86      60.562 -14.328 -37.526  1.00110.00           H  
ATOM   1355  N   ASP A  87      62.645 -10.376 -35.496  1.00110.00           N  
ATOM   1356  CA  ASP A  87      63.333  -9.131 -35.175  1.00110.00           C  
ATOM   1357  C   ASP A  87      62.899  -8.063 -36.197  1.00110.00           C  
ATOM   1358  O   ASP A  87      62.545  -8.380 -37.333  1.00110.00           O  
ATOM   1359  CB  ASP A  87      64.868  -9.365 -35.276  1.00110.00           C  
ATOM   1360  CG  ASP A  87      65.428  -9.789 -36.643  1.00110.00           C  
ATOM   1361  OD1 ASP A  87      64.889 -10.755 -37.226  1.00110.00           O  
ATOM   1362  OD2 ASP A  87      66.417  -9.162 -37.076  1.00110.00           O1-
ATOM   1363  H   ASP A  87      63.030 -10.873 -36.290  1.00110.00           H  
ATOM   1364  HA  ASP A  87      63.078  -8.806 -34.164  1.00110.00           H  
ATOM   1365  HB2 ASP A  87      65.387  -8.459 -34.958  1.00110.00           H  
ATOM   1366  HB3 ASP A  87      65.155 -10.134 -34.558  1.00110.00           H  
ATOM   1367  N   GLU A  88      62.922  -6.794 -35.767  1.00110.00           N  
ATOM   1368  CA  GLU A  88      62.698  -5.595 -36.584  1.00110.00           C  
ATOM   1369  C   GLU A  88      61.230  -5.420 -37.027  1.00110.00           C  
ATOM   1370  O   GLU A  88      60.967  -4.881 -38.104  1.00110.00           O  
ATOM   1371  CB  GLU A  88      63.734  -5.430 -37.730  1.00110.00           C  
ATOM   1372  CG  GLU A  88      65.216  -5.656 -37.346  1.00110.00           C  
ATOM   1373  CD  GLU A  88      65.676  -4.814 -36.157  1.00110.00           C  
ATOM   1374  OE1 GLU A  88      65.699  -3.574 -36.304  1.00110.00           O  
ATOM   1375  OE2 GLU A  88      65.960  -5.419 -35.101  1.00110.00           O1-
ATOM   1376  H   GLU A  88      63.261  -6.637 -34.831  1.00110.00           H  
ATOM   1377  HA  GLU A  88      62.859  -4.760 -35.902  1.00110.00           H  
ATOM   1378  HB2 GLU A  88      63.482  -6.114 -38.541  1.00110.00           H  
ATOM   1379  HB3 GLU A  88      63.627  -4.430 -38.155  1.00110.00           H  
ATOM   1380  HG2 GLU A  88      65.392  -6.708 -37.130  1.00110.00           H  
ATOM   1381  HG3 GLU A  88      65.851  -5.417 -38.200  1.00110.00           H  
ATOM   1382  N   VAL A  89      60.291  -5.866 -36.176  1.00110.00           N  
ATOM   1383  CA  VAL A  89      58.834  -5.687 -36.238  1.00110.00           C  
ATOM   1384  C   VAL A  89      58.183  -6.319 -37.494  1.00110.00           C  
ATOM   1385  O   VAL A  89      58.675  -7.329 -37.999  1.00110.00           O  
ATOM   1386  CB  VAL A  89      58.402  -4.219 -35.915  1.00110.00           C  
ATOM   1387  CG1 VAL A  89      58.846  -3.801 -34.503  1.00110.00           C  
ATOM   1388  CG2 VAL A  89      58.824  -3.150 -36.943  1.00110.00           C  
ATOM   1389  H   VAL A  89      60.648  -6.344 -35.360  1.00110.00           H  
ATOM   1390  HA  VAL A  89      58.454  -6.310 -35.427  1.00110.00           H  
ATOM   1391  HB  VAL A  89      57.312  -4.204 -35.883  1.00110.00           H  
ATOM   1392 HG11 VAL A  89      58.430  -2.828 -34.239  1.00110.00           H  
ATOM   1393 HG12 VAL A  89      58.507  -4.516 -33.753  1.00110.00           H  
ATOM   1394 HG13 VAL A  89      59.932  -3.726 -34.427  1.00110.00           H  
ATOM   1395 HG21 VAL A  89      58.229  -2.243 -36.838  1.00110.00           H  
ATOM   1396 HG22 VAL A  89      59.870  -2.867 -36.821  1.00110.00           H  
ATOM   1397 HG23 VAL A  89      58.711  -3.499 -37.967  1.00110.00           H  
ATOM   1398  N   VAL A  90      57.016  -5.792 -37.915  1.00110.00           N  
ATOM   1399  CA  VAL A  90      56.193  -6.135 -39.089  1.00110.00           C  
ATOM   1400  C   VAL A  90      55.812  -7.634 -39.166  1.00110.00           C  
ATOM   1401  O   VAL A  90      55.529  -8.168 -40.239  1.00110.00           O  
ATOM   1402  CB  VAL A  90      56.760  -5.540 -40.419  1.00110.00           C  
ATOM   1403  CG1 VAL A  90      56.715  -4.000 -40.432  1.00110.00           C  
ATOM   1404  CG2 VAL A  90      58.164  -6.025 -40.822  1.00110.00           C  
ATOM   1405  H   VAL A  90      56.712  -4.966 -37.423  1.00110.00           H  
ATOM   1406  HA  VAL A  90      55.234  -5.646 -38.918  1.00110.00           H  
ATOM   1407  HB  VAL A  90      56.085  -5.858 -41.217  1.00110.00           H  
ATOM   1408 HG11 VAL A  90      57.150  -3.597 -41.347  1.00110.00           H  
ATOM   1409 HG12 VAL A  90      55.693  -3.631 -40.385  1.00110.00           H  
ATOM   1410 HG13 VAL A  90      57.252  -3.564 -39.594  1.00110.00           H  
ATOM   1411 HG21 VAL A  90      58.410  -5.695 -41.832  1.00110.00           H  
ATOM   1412 HG22 VAL A  90      58.935  -5.631 -40.159  1.00110.00           H  
ATOM   1413 HG23 VAL A  90      58.232  -7.113 -40.810  1.00110.00           H  
ATOM   1414  N   ARG A  91      55.802  -8.318 -38.011  1.00110.00           N  
ATOM   1415  CA  ARG A  91      55.632  -9.767 -37.911  1.00110.00           C  
ATOM   1416  C   ARG A  91      54.150 -10.164 -37.773  1.00110.00           C  
ATOM   1417  O   ARG A  91      53.819 -11.345 -37.839  1.00110.00           O  
ATOM   1418  CB  ARG A  91      56.433 -10.269 -36.688  1.00110.00           C  
ATOM   1419  CG  ARG A  91      55.897  -9.943 -35.287  1.00110.00           C  
ATOM   1420  CD  ARG A  91      56.621 -10.720 -34.170  1.00110.00           C  
ATOM   1421  NE  ARG A  91      57.718  -9.941 -33.572  1.00110.00           N  
ATOM   1422  CZ  ARG A  91      58.018  -9.882 -32.264  1.00110.00           C  
ATOM   1423  NH1 ARG A  91      57.333 -10.601 -31.369  1.00110.00           N  
ATOM   1424  NH2 ARG A  91      59.013  -9.092 -31.854  1.00110.00           N1+
ATOM   1425  H   ARG A  91      56.093  -7.809 -37.188  1.00110.00           H  
ATOM   1426  HA  ARG A  91      56.039 -10.248 -38.805  1.00110.00           H  
ATOM   1427  HB2 ARG A  91      56.498 -11.350 -36.778  1.00110.00           H  
ATOM   1428  HB3 ARG A  91      57.450  -9.885 -36.752  1.00110.00           H  
ATOM   1429  HG2 ARG A  91      55.966  -8.867 -35.122  1.00110.00           H  
ATOM   1430  HG3 ARG A  91      54.839 -10.197 -35.214  1.00110.00           H  
ATOM   1431  HD2 ARG A  91      55.886 -10.918 -33.394  1.00110.00           H  
ATOM   1432  HD3 ARG A  91      56.969 -11.702 -34.491  1.00110.00           H  
ATOM   1433  HE  ARG A  91      58.326  -9.463 -34.223  1.00110.00           H  
ATOM   1434 HH11 ARG A  91      57.412 -10.438 -30.369  1.00110.00           H  
ATOM   1435 HH12 ARG A  91      56.646 -11.277 -31.673  1.00110.00           H  
ATOM   1436 HH21 ARG A  91      59.256  -9.021 -30.877  1.00110.00           H  
ATOM   1437 HH22 ARG A  91      59.595  -8.614 -32.529  1.00110.00           H  
ATOM   1438  N   LEU A  92      53.275  -9.177 -37.552  1.00110.00           N  
ATOM   1439  CA  LEU A  92      51.824  -9.299 -37.532  1.00110.00           C  
ATOM   1440  C   LEU A  92      51.316  -8.788 -38.890  1.00110.00           C  
ATOM   1441  O   LEU A  92      51.861  -9.157 -39.929  1.00110.00           O  
ATOM   1442  CB  LEU A  92      51.239  -8.578 -36.276  1.00110.00           C  
ATOM   1443  CG  LEU A  92      51.380  -7.039 -36.053  1.00110.00           C  
ATOM   1444  CD1 LEU A  92      52.553  -6.329 -36.760  1.00110.00           C  
ATOM   1445  CD2 LEU A  92      50.041  -6.278 -36.108  1.00110.00           C  
ATOM   1446  H   LEU A  92      53.654  -8.245 -37.605  1.00110.00           H  
ATOM   1447  HA  LEU A  92      51.542 -10.352 -37.470  1.00110.00           H  
ATOM   1448  HB2 LEU A  92      50.186  -8.853 -36.185  1.00110.00           H  
ATOM   1449  HB3 LEU A  92      51.697  -9.066 -35.414  1.00110.00           H  
ATOM   1450  HG  LEU A  92      51.635  -6.926 -35.005  1.00110.00           H  
ATOM   1451 HD11 LEU A  92      52.583  -5.270 -36.498  1.00110.00           H  
ATOM   1452 HD12 LEU A  92      53.506  -6.742 -36.427  1.00110.00           H  
ATOM   1453 HD13 LEU A  92      52.520  -6.396 -37.846  1.00110.00           H  
ATOM   1454 HD21 LEU A  92      50.192  -5.200 -36.044  1.00110.00           H  
ATOM   1455 HD22 LEU A  92      49.437  -6.494 -36.983  1.00110.00           H  
ATOM   1456 HD23 LEU A  92      49.406  -6.530 -35.263  1.00110.00           H  
ATOM   1457  N   ARG A  93      50.264  -7.970 -38.908  1.00110.00           N  
ATOM   1458  CA  ARG A  93      49.681  -7.373 -40.112  1.00110.00           C  
ATOM   1459  C   ARG A  93      49.721  -5.836 -40.058  1.00110.00           C  
ATOM   1460  O   ARG A  93      49.153  -5.176 -40.923  1.00110.00           O  
ATOM   1461  CB  ARG A  93      48.248  -7.925 -40.297  1.00110.00           C  
ATOM   1462  CG  ARG A  93      48.158  -9.466 -40.374  1.00110.00           C  
ATOM   1463  CD  ARG A  93      48.890 -10.074 -41.584  1.00110.00           C  
ATOM   1464  NE  ARG A  93      48.873 -11.544 -41.542  1.00110.00           N  
ATOM   1465  CZ  ARG A  93      49.872 -12.351 -41.147  1.00110.00           C  
ATOM   1466  NH1 ARG A  93      51.026 -11.870 -40.667  1.00110.00           N  
ATOM   1467  NH2 ARG A  93      49.708 -13.673 -41.232  1.00110.00           N1+
ATOM   1468  H   ARG A  93      49.846  -7.741 -38.018  1.00110.00           H  
ATOM   1469  HA  ARG A  93      50.272  -7.621 -40.996  1.00110.00           H  
ATOM   1470  HB2 ARG A  93      47.624  -7.581 -39.470  1.00110.00           H  
ATOM   1471  HB3 ARG A  93      47.806  -7.496 -41.197  1.00110.00           H  
ATOM   1472  HG2 ARG A  93      48.534  -9.913 -39.452  1.00110.00           H  
ATOM   1473  HG3 ARG A  93      47.106  -9.747 -40.421  1.00110.00           H  
ATOM   1474  HD2 ARG A  93      48.401  -9.752 -42.504  1.00110.00           H  
ATOM   1475  HD3 ARG A  93      49.920  -9.730 -41.655  1.00110.00           H  
ATOM   1476  HE  ARG A  93      48.025 -11.967 -41.893  1.00110.00           H  
ATOM   1477 HH11 ARG A  93      51.768 -12.489 -40.377  1.00110.00           H  
ATOM   1478 HH12 ARG A  93      51.196 -10.871 -40.604  1.00110.00           H  
ATOM   1479 HH21 ARG A  93      50.429 -14.308 -40.924  1.00110.00           H  
ATOM   1480 HH22 ARG A  93      48.861 -14.071 -41.609  1.00110.00           H  
ATOM   1481  N   ASP A  94      50.361  -5.278 -39.019  1.00110.00           N  
ATOM   1482  CA  ASP A  94      50.578  -3.852 -38.736  1.00110.00           C  
ATOM   1483  C   ASP A  94      49.275  -3.103 -38.415  1.00110.00           C  
ATOM   1484  O   ASP A  94      49.177  -1.888 -38.582  1.00110.00           O  
ATOM   1485  CB  ASP A  94      51.490  -3.167 -39.778  1.00110.00           C  
ATOM   1486  CG  ASP A  94      52.867  -3.823 -39.814  1.00110.00           C  
ATOM   1487  OD1 ASP A  94      53.593  -3.665 -38.810  1.00110.00           O  
ATOM   1488  OD2 ASP A  94      53.157  -4.521 -40.808  1.00110.00           O1-
ATOM   1489  H   ASP A  94      50.842  -5.918 -38.407  1.00110.00           H  
ATOM   1490  HA  ASP A  94      51.120  -3.823 -37.790  1.00110.00           H  
ATOM   1491  HB2 ASP A  94      51.037  -3.196 -40.770  1.00110.00           H  
ATOM   1492  HB3 ASP A  94      51.626  -2.113 -39.533  1.00110.00           H  
ATOM   1493  N   VAL A  95      48.272  -3.849 -37.943  1.00110.00           N  
ATOM   1494  CA  VAL A  95      46.934  -3.416 -37.592  1.00110.00           C  
ATOM   1495  C   VAL A  95      46.409  -4.394 -36.529  1.00110.00           C  
ATOM   1496  O   VAL A  95      46.808  -5.564 -36.520  1.00110.00           O  
ATOM   1497  CB  VAL A  95      46.076  -3.285 -38.882  1.00110.00           C  
ATOM   1498  CG1 VAL A  95      45.781  -4.635 -39.570  1.00110.00           C  
ATOM   1499  CG2 VAL A  95      44.780  -2.496 -38.651  1.00110.00           C  
ATOM   1500  H   VAL A  95      48.435  -4.836 -37.804  1.00110.00           H  
ATOM   1501  HA  VAL A  95      47.022  -2.435 -37.119  1.00110.00           H  
ATOM   1502  HB  VAL A  95      46.657  -2.696 -39.594  1.00110.00           H  
ATOM   1503 HG11 VAL A  95      45.317  -4.483 -40.544  1.00110.00           H  
ATOM   1504 HG12 VAL A  95      46.694  -5.207 -39.734  1.00110.00           H  
ATOM   1505 HG13 VAL A  95      45.106  -5.253 -38.976  1.00110.00           H  
ATOM   1506 HG21 VAL A  95      44.276  -2.296 -39.597  1.00110.00           H  
ATOM   1507 HG22 VAL A  95      44.082  -3.043 -38.017  1.00110.00           H  
ATOM   1508 HG23 VAL A  95      44.983  -1.533 -38.181  1.00110.00           H  
ATOM   1509  N   LEU A  96      45.524  -3.923 -35.644  1.00110.00           N  
ATOM   1510  CA  LEU A  96      44.795  -4.740 -34.681  1.00110.00           C  
ATOM   1511  C   LEU A  96      43.638  -5.459 -35.399  1.00110.00           C  
ATOM   1512  O   LEU A  96      43.018  -4.897 -36.303  1.00110.00           O  
ATOM   1513  CB  LEU A  96      44.275  -3.851 -33.520  1.00110.00           C  
ATOM   1514  CG  LEU A  96      43.109  -2.857 -33.776  1.00110.00           C  
ATOM   1515  CD1 LEU A  96      42.668  -2.224 -32.448  1.00110.00           C  
ATOM   1516  CD2 LEU A  96      43.444  -1.754 -34.794  1.00110.00           C  
ATOM   1517  H   LEU A  96      45.199  -2.975 -35.757  1.00110.00           H  
ATOM   1518  HA  LEU A  96      45.479  -5.473 -34.255  1.00110.00           H  
ATOM   1519  HB2 LEU A  96      43.961  -4.529 -32.724  1.00110.00           H  
ATOM   1520  HB3 LEU A  96      45.120  -3.308 -33.095  1.00110.00           H  
ATOM   1521  HG  LEU A  96      42.247  -3.408 -34.155  1.00110.00           H  
ATOM   1522 HD11 LEU A  96      41.812  -1.562 -32.587  1.00110.00           H  
ATOM   1523 HD12 LEU A  96      42.376  -2.986 -31.724  1.00110.00           H  
ATOM   1524 HD13 LEU A  96      43.474  -1.637 -32.007  1.00110.00           H  
ATOM   1525 HD21 LEU A  96      42.645  -1.013 -34.845  1.00110.00           H  
ATOM   1526 HD22 LEU A  96      44.363  -1.229 -34.532  1.00110.00           H  
ATOM   1527 HD23 LEU A  96      43.550  -2.156 -35.801  1.00110.00           H  
ATOM   1528  N   LEU A  97      43.348  -6.700 -35.000  1.00110.00           N  
ATOM   1529  CA  LEU A  97      42.249  -7.509 -35.515  1.00110.00           C  
ATOM   1530  C   LEU A  97      41.887  -8.499 -34.407  1.00110.00           C  
ATOM   1531  O   LEU A  97      42.771  -9.202 -33.914  1.00110.00           O  
ATOM   1532  CB  LEU A  97      42.647  -8.188 -36.850  1.00110.00           C  
ATOM   1533  CG  LEU A  97      41.578  -8.146 -37.959  1.00110.00           C  
ATOM   1534  CD1 LEU A  97      42.172  -8.643 -39.287  1.00110.00           C  
ATOM   1535  CD2 LEU A  97      40.323  -8.959 -37.600  1.00110.00           C  
ATOM   1536  H   LEU A  97      43.875  -7.112 -34.245  1.00110.00           H  
ATOM   1537  HA  LEU A  97      41.396  -6.847 -35.685  1.00110.00           H  
ATOM   1538  HB2 LEU A  97      43.556  -7.725 -37.238  1.00110.00           H  
ATOM   1539  HB3 LEU A  97      42.909  -9.229 -36.668  1.00110.00           H  
ATOM   1540  HG  LEU A  97      41.282  -7.106 -38.106  1.00110.00           H  
ATOM   1541 HD11 LEU A  97      41.443  -8.574 -40.096  1.00110.00           H  
ATOM   1542 HD12 LEU A  97      43.038  -8.049 -39.581  1.00110.00           H  
ATOM   1543 HD13 LEU A  97      42.491  -9.684 -39.217  1.00110.00           H  
ATOM   1544 HD21 LEU A  97      39.608  -8.962 -38.424  1.00110.00           H  
ATOM   1545 HD22 LEU A  97      40.567  -9.998 -37.373  1.00110.00           H  
ATOM   1546 HD23 LEU A  97      39.805  -8.545 -36.735  1.00110.00           H  
ATOM   1547  N   SER A  98      40.618  -8.528 -34.000  1.00110.00           N  
ATOM   1548  CA  SER A  98      40.054  -9.412 -32.991  1.00110.00           C  
ATOM   1549  C   SER A  98      39.182 -10.480 -33.675  1.00110.00           C  
ATOM   1550  O   SER A  98      38.588 -10.227 -34.725  1.00110.00           O  
ATOM   1551  CB  SER A  98      39.206  -8.525 -32.052  1.00110.00           C  
ATOM   1552  OG  SER A  98      38.257  -7.734 -32.760  1.00110.00           O  
ATOM   1553  H   SER A  98      39.943  -7.923 -34.444  1.00110.00           H  
ATOM   1554  HA  SER A  98      40.840  -9.906 -32.416  1.00110.00           H  
ATOM   1555  HB2 SER A  98      38.686  -9.140 -31.316  1.00110.00           H  
ATOM   1556  HB3 SER A  98      39.861  -7.859 -31.487  1.00110.00           H  
ATOM   1557  HG  SER A  98      37.675  -8.317 -33.235  1.00110.00           H  
ATOM   1558  N   SER A  99      39.078 -11.663 -33.068  1.00110.00           N  
ATOM   1559  CA  SER A  99      38.291 -12.798 -33.525  1.00110.00           C  
ATOM   1560  C   SER A  99      38.013 -13.693 -32.306  1.00110.00           C  
ATOM   1561  O   SER A  99      38.626 -13.516 -31.253  1.00110.00           O  
ATOM   1562  CB  SER A  99      39.035 -13.505 -34.689  1.00110.00           C  
ATOM   1563  OG  SER A  99      38.419 -14.710 -35.119  1.00110.00           O  
ATOM   1564  H   SER A  99      39.527 -11.814 -32.172  1.00110.00           H  
ATOM   1565  HA  SER A  99      37.325 -12.434 -33.880  1.00110.00           H  
ATOM   1566  HB2 SER A  99      39.128 -12.837 -35.548  1.00110.00           H  
ATOM   1567  HB3 SER A  99      40.049 -13.747 -34.378  1.00110.00           H  
ATOM   1568  HG  SER A  99      37.711 -14.481 -35.713  1.00110.00           H  
ATOM   1569  N   THR A 100      37.139 -14.690 -32.465  1.00110.00           N  
ATOM   1570  CA  THR A 100      36.969 -15.808 -31.544  1.00110.00           C  
ATOM   1571  C   THR A 100      38.085 -16.861 -31.749  1.00110.00           C  
ATOM   1572  O   THR A 100      38.222 -17.765 -30.931  1.00110.00           O  
ATOM   1573  CB  THR A 100      35.573 -16.425 -31.828  1.00110.00           C  
ATOM   1574  OG1 THR A 100      35.427 -16.772 -33.199  1.00110.00           O  
ATOM   1575  CG2 THR A 100      34.416 -15.477 -31.471  1.00110.00           C  
ATOM   1576  H   THR A 100      36.669 -14.805 -33.353  1.00110.00           H  
ATOM   1577  HA  THR A 100      37.013 -15.461 -30.508  1.00110.00           H  
ATOM   1578  HB  THR A 100      35.456 -17.333 -31.232  1.00110.00           H  
ATOM   1579  HG1 THR A 100      35.949 -17.547 -33.368  1.00110.00           H  
ATOM   1580 HG21 THR A 100      33.451 -15.958 -31.634  1.00110.00           H  
ATOM   1581 HG22 THR A 100      34.461 -15.181 -30.423  1.00110.00           H  
ATOM   1582 HG23 THR A 100      34.435 -14.568 -32.073  1.00110.00           H  
ATOM   1583  N   HIS A 101      38.872 -16.760 -32.834  1.00110.00           N  
ATOM   1584  CA  HIS A 101      40.044 -17.597 -33.086  1.00110.00           C  
ATOM   1585  C   HIS A 101      41.299 -17.011 -32.422  1.00110.00           C  
ATOM   1586  O   HIS A 101      42.059 -17.740 -31.786  1.00110.00           O  
ATOM   1587  CB  HIS A 101      40.253 -17.739 -34.608  1.00110.00           C  
ATOM   1588  CG  HIS A 101      41.540 -18.421 -35.012  1.00110.00           C  
ATOM   1589  ND1 HIS A 101      41.914 -19.676 -34.556  1.00110.00           N  
ATOM   1590  CD2 HIS A 101      42.580 -17.990 -35.803  1.00110.00           C  
ATOM   1591  CE1 HIS A 101      43.128 -19.931 -35.048  1.00110.00           C  
ATOM   1592  NE2 HIS A 101      43.588 -18.955 -35.819  1.00110.00           N  
ATOM   1593  H   HIS A 101      38.671 -16.012 -33.489  1.00110.00           H  
ATOM   1594  HA  HIS A 101      39.911 -18.591 -32.692  1.00110.00           H  
ATOM   1595  HB2 HIS A 101      39.425 -18.313 -35.027  1.00110.00           H  
ATOM   1596  HB3 HIS A 101      40.224 -16.762 -35.092  1.00110.00           H  
ATOM   1597  HD1 HIS A 101      41.399 -20.274 -33.924  1.00110.00           H  
ATOM   1598  HD2 HIS A 101      42.689 -17.055 -36.335  1.00110.00           H  
ATOM   1599  HE1 HIS A 101      43.682 -20.835 -34.837  1.00110.00           H  
ATOM   1600  N   ASN A 102      41.519 -15.704 -32.587  1.00110.00           N  
ATOM   1601  CA  ASN A 102      42.705 -14.986 -32.124  1.00110.00           C  
ATOM   1602  C   ASN A 102      42.635 -14.782 -30.605  1.00110.00           C  
ATOM   1603  O   ASN A 102      41.628 -14.276 -30.109  1.00110.00           O  
ATOM   1604  CB  ASN A 102      42.734 -13.606 -32.822  1.00110.00           C  
ATOM   1605  CG  ASN A 102      43.118 -13.660 -34.303  1.00110.00           C  
ATOM   1606  OD1 ASN A 102      42.406 -13.116 -35.140  1.00110.00           O  
ATOM   1607  ND2 ASN A 102      44.244 -14.273 -34.651  1.00110.00           N  
ATOM   1608  H   ASN A 102      40.808 -15.170 -33.059  1.00110.00           H  
ATOM   1609  HA  ASN A 102      43.601 -15.564 -32.361  1.00110.00           H  
ATOM   1610  HB2 ASN A 102      41.757 -13.129 -32.733  1.00110.00           H  
ATOM   1611  HB3 ASN A 102      43.407 -12.918 -32.321  1.00110.00           H  
ATOM   1612 HD21 ASN A 102      44.563 -14.178 -35.616  1.00110.00           H  
ATOM   1613 HD22 ASN A 102      44.858 -14.692 -33.974  1.00110.00           H  
ATOM   1614  N   ASP A 103      43.674 -15.202 -29.863  1.00 30.00           N  
ATOM   1615  CA  ASP A 103      43.640 -15.237 -28.401  1.00 30.00           C  
ATOM   1616  C   ASP A 103      43.990 -13.903 -27.755  1.00 30.00           C  
ATOM   1617  O   ASP A 103      44.583 -13.022 -28.396  1.00 30.00           O  
ATOM   1618  CB  ASP A 103      44.602 -16.325 -27.888  1.00 30.00           C  
ATOM   1619  CG  ASP A 103      45.613 -16.985 -28.838  1.00110.00           C  
ATOM   1620  OD1 ASP A 103      46.300 -16.269 -29.599  1.00110.00           O  
ATOM   1621  OD2 ASP A 103      45.700 -18.229 -28.774  1.00110.00           O1-
ATOM   1622  H   ASP A 103      44.509 -15.574 -30.296  1.00110.00           H  
ATOM   1623  HA  ASP A 103      42.629 -15.492 -28.075  1.00110.00           H  
ATOM   1624  HB2 ASP A 103      45.165 -15.994 -27.013  1.00110.00           H  
ATOM   1625  HB3 ASP A 103      43.977 -17.132 -27.512  1.00110.00           H  
ATOM   1626  N   ILE A 104      43.642 -13.782 -26.473  1.00 30.00           N  
ATOM   1627  CA  ILE A 104      44.005 -12.626 -25.654  1.00 30.00           C  
ATOM   1628  C   ILE A 104      45.159 -12.994 -24.711  1.00 30.00           C  
ATOM   1629  O   ILE A 104      45.376 -14.168 -24.419  1.00 30.00           O  
ATOM   1630  CB  ILE A 104      42.809 -12.107 -24.834  1.00 30.00           C  
ATOM   1631  CG1 ILE A 104      41.586 -11.806 -25.747  1.00110.00           C  
ATOM   1632  CG2 ILE A 104      43.063 -10.887 -23.916  1.00110.00           C  
ATOM   1633  CD1 ILE A 104      41.843 -10.804 -26.883  1.00110.00           C  
ATOM   1634  H   ILE A 104      43.283 -14.601 -25.999  1.00110.00           H  
ATOM   1635  HA  ILE A 104      44.368 -11.813 -26.280  1.00110.00           H  
ATOM   1636  HB  ILE A 104      42.502 -12.917 -24.171  1.00110.00           H  
ATOM   1637 HG12 ILE A 104      41.206 -12.734 -26.176  1.00110.00           H  
ATOM   1638 HG13 ILE A 104      40.765 -11.408 -25.152  1.00110.00           H  
ATOM   1639 HG21 ILE A 104      42.137 -10.543 -23.456  1.00110.00           H  
ATOM   1640 HG22 ILE A 104      43.734 -11.122 -23.090  1.00110.00           H  
ATOM   1641 HG23 ILE A 104      43.484 -10.047 -24.467  1.00110.00           H  
ATOM   1642 HD11 ILE A 104      40.916 -10.580 -27.411  1.00110.00           H  
ATOM   1643 HD12 ILE A 104      42.243  -9.863 -26.506  1.00110.00           H  
ATOM   1644 HD13 ILE A 104      42.539 -11.204 -27.619  1.00110.00           H  
ATOM   1645  N   TYR A 105      45.907 -11.993 -24.249  1.00 30.00           N  
ATOM   1646  CA  TYR A 105      46.981 -12.236 -23.294  1.00 30.00           C  
ATOM   1647  C   TYR A 105      46.875 -11.257 -22.128  1.00 30.00           C  
ATOM   1648  O   TYR A 105      46.924 -10.047 -22.322  1.00 30.00           O  
ATOM   1649  CB  TYR A 105      48.356 -12.115 -23.968  1.00 30.00           C  
ATOM   1650  CG  TYR A 105      48.580 -13.060 -25.134  1.00 30.00           C  
ATOM   1651  CD1 TYR A 105      48.068 -12.775 -26.396  1.00 30.00           C  
ATOM   1652  CD2 TYR A 105      49.299 -14.235 -24.974  1.00 30.00           C  
ATOM   1653  CE1 TYR A 105      48.272 -13.634 -27.463  1.00 30.00           C  
ATOM   1654  CE2 TYR A 105      49.508 -15.097 -26.037  1.00 30.00           C  
ATOM   1655  CZ  TYR A 105      48.994 -14.795 -27.280  1.00 30.00           C  
ATOM   1656  OH  TYR A 105      49.204 -15.657 -28.344  1.00 30.00           O  
ATOM   1657  H   TYR A 105      45.748 -11.047 -24.591  1.00110.00           H  
ATOM   1658  HA  TYR A 105      46.915 -13.234 -22.864  1.00110.00           H  
ATOM   1659  HB2 TYR A 105      48.508 -11.095 -24.325  1.00110.00           H  
ATOM   1660  HB3 TYR A 105      49.137 -12.278 -23.224  1.00110.00           H  
ATOM   1661  HD1 TYR A 105      47.496 -11.873 -26.555  1.00110.00           H  
ATOM   1662  HD2 TYR A 105      49.715 -14.484 -24.009  1.00110.00           H  
ATOM   1663  HE1 TYR A 105      47.851 -13.399 -28.430  1.00110.00           H  
ATOM   1664  HE2 TYR A 105      50.092 -15.991 -25.884  1.00110.00           H  
ATOM   1665  HH  TYR A 105      49.790 -16.369 -28.135  1.00110.00           H  
ATOM   1666  N   LEU A 106      46.707 -11.783 -20.917  1.00 30.00           N  
ATOM   1667  CA  LEU A 106      46.766 -10.958 -19.716  1.00 30.00           C  
ATOM   1668  C   LEU A 106      48.238 -10.637 -19.392  1.00 30.00           C  
ATOM   1669  O   LEU A 106      49.060 -11.545 -19.273  1.00 30.00           O  
ATOM   1670  CB  LEU A 106      46.093 -11.670 -18.531  1.00 30.00           C  
ATOM   1671  CG  LEU A 106      44.566 -11.533 -18.392  1.00 30.00           C  
ATOM   1672  CD1 LEU A 106      43.804 -11.859 -19.671  1.00 30.00           C  
ATOM   1673  CD2 LEU A 106      44.051 -12.386 -17.232  1.00 30.00           C  
ATOM   1674  H   LEU A 106      46.740 -12.798 -20.807  1.00110.00           H  
ATOM   1675  HA  LEU A 106      46.253 -10.008 -19.885  1.00110.00           H  
ATOM   1676  HB2 LEU A 106      46.354 -12.724 -18.572  1.00110.00           H  
ATOM   1677  HB3 LEU A 106      46.530 -11.300 -17.602  1.00110.00           H  
ATOM   1678  HG  LEU A 106      44.350 -10.491 -18.152  1.00110.00           H  
ATOM   1679 HD11 LEU A 106      42.726 -11.793 -19.514  1.00110.00           H  
ATOM   1680 HD12 LEU A 106      44.048 -11.169 -20.478  1.00110.00           H  
ATOM   1681 HD13 LEU A 106      44.019 -12.871 -20.018  1.00110.00           H  
ATOM   1682 HD21 LEU A 106      42.972 -12.294 -17.113  1.00110.00           H  
ATOM   1683 HD22 LEU A 106      44.270 -13.443 -17.390  1.00110.00           H  
ATOM   1684 HD23 LEU A 106      44.510 -12.093 -16.287  1.00110.00           H  
ATOM   1685  N   VAL A 107      48.563  -9.356 -19.244  1.00 30.00           N  
ATOM   1686  CA  VAL A 107      49.956  -8.934 -19.016  1.00 30.00           C  
ATOM   1687  C   VAL A 107      50.262  -8.539 -17.561  1.00 30.00           C  
ATOM   1688  O   VAL A 107      49.654  -7.613 -17.026  1.00 30.00           O  
ATOM   1689  CB  VAL A 107      50.318  -7.741 -19.912  1.00 30.00           C  
ATOM   1690  CG1 VAL A 107      51.815  -7.417 -19.775  1.00 30.00           C  
ATOM   1691  CG2 VAL A 107      49.942  -8.035 -21.372  1.00 30.00           C  
ATOM   1692  H   VAL A 107      47.868  -8.620 -19.342  1.00110.00           H  
ATOM   1693  HA  VAL A 107      50.636  -9.741 -19.285  1.00110.00           H  
ATOM   1694  HB  VAL A 107      49.761  -6.862 -19.590  1.00110.00           H  
ATOM   1695 HG11 VAL A 107      52.076  -6.577 -20.411  1.00110.00           H  
ATOM   1696 HG12 VAL A 107      52.126  -7.129 -18.771  1.00110.00           H  
ATOM   1697 HG13 VAL A 107      52.427  -8.263 -20.088  1.00110.00           H  
ATOM   1698 HG21 VAL A 107      50.342  -7.274 -22.042  1.00110.00           H  
ATOM   1699 HG22 VAL A 107      50.321  -8.994 -21.706  1.00110.00           H  
ATOM   1700 HG23 VAL A 107      48.862  -8.054 -21.521  1.00110.00           H  
ATOM   1701  N   PHE A 108      51.202  -9.228 -16.918  1.00 30.00           N  
ATOM   1702  CA  PHE A 108      51.578  -8.871 -15.542  1.00 30.00           C  
ATOM   1703  C   PHE A 108      53.031  -8.467 -15.422  1.00 30.00           C  
ATOM   1704  O   PHE A 108      53.853  -8.850 -16.250  1.00 30.00           O  
ATOM   1705  CB  PHE A 108      51.333 -10.035 -14.553  1.00 30.00           C  
ATOM   1706  CG  PHE A 108      49.918 -10.557 -14.533  1.00 30.00           C  
ATOM   1707  CD1 PHE A 108      49.507 -11.523 -15.434  1.00 30.00           C  
ATOM   1708  CD2 PHE A 108      49.008 -10.094 -13.597  1.00 30.00           C  
ATOM   1709  CE1 PHE A 108      48.205 -12.015 -15.401  1.00 30.00           C  
ATOM   1710  CE2 PHE A 108      47.713 -10.579 -13.564  1.00 30.00           C  
ATOM   1711  CZ  PHE A 108      47.316 -11.537 -14.470  1.00 30.00           C  
ATOM   1712  H   PHE A 108      51.678  -9.999 -17.390  1.00110.00           H  
ATOM   1713  HA  PHE A 108      50.999  -8.031 -15.161  1.00110.00           H  
ATOM   1714  HB2 PHE A 108      51.968 -10.867 -14.860  1.00110.00           H  
ATOM   1715  HB3 PHE A 108      51.639  -9.868 -13.528  1.00110.00           H  
ATOM   1716  HD1 PHE A 108      50.187 -11.886 -16.193  1.00110.00           H  
ATOM   1717  HD2 PHE A 108      49.301  -9.341 -12.882  1.00110.00           H  
ATOM   1718  HE1 PHE A 108      47.888 -12.705 -16.164  1.00110.00           H  
ATOM   1719  HE2 PHE A 108      47.031 -10.178 -12.872  1.00110.00           H  
ATOM   1720  HZ  PHE A 108      46.296 -11.895 -14.464  1.00110.00           H  
ATOM   1721  N   PRO A 109      53.361  -7.757 -14.345  1.00 30.00           N  
ATOM   1722  CA  PRO A 109      54.756  -7.507 -14.030  1.00 30.00           C  
ATOM   1723  C   PRO A 109      55.429  -8.861 -13.905  1.00 30.00           C  
ATOM   1724  O   PRO A 109      54.839  -9.805 -13.378  1.00 30.00           O  
ATOM   1725  CB  PRO A 109      54.900  -6.698 -12.727  1.00 30.00           C  
ATOM   1726  CG  PRO A 109      53.655  -7.023 -11.994  1.00110.00           C  
ATOM   1727  CD  PRO A 109      52.689  -7.348 -13.126  1.00110.00           C  
ATOM   1728  HA  PRO A 109      55.216  -6.956 -14.854  1.00110.00           H  
ATOM   1729  HB2 PRO A 109      55.800  -6.934 -12.156  1.00110.00           H  
ATOM   1730  HB3 PRO A 109      54.926  -5.633 -12.959  1.00110.00           H  
ATOM   1731  HG2 PRO A 109      53.815  -7.907 -11.374  1.00110.00           H  
ATOM   1732  HG3 PRO A 109      53.317  -6.219 -11.341  1.00110.00           H  
ATOM   1733  HD2 PRO A 109      52.045  -8.110 -12.716  1.00110.00           H  
ATOM   1734  HD3 PRO A 109      52.233  -6.397 -13.393  1.00110.00           H  
ATOM   1735  N   TYR A 110      56.644  -8.971 -14.424  1.00 30.00           N  
ATOM   1736  CA  TYR A 110      57.343 -10.244 -14.386  1.00 30.00           C  
ATOM   1737  C   TYR A 110      57.934 -10.483 -12.992  1.00 30.00           C  
ATOM   1738  O   TYR A 110      58.585  -9.609 -12.420  1.00 30.00           O  
ATOM   1739  CB  TYR A 110      58.456 -10.318 -15.460  1.00 30.00           C  
ATOM   1740  CG  TYR A 110      59.030 -11.703 -15.492  1.00 30.00           C  
ATOM   1741  CD1 TYR A 110      58.266 -12.765 -15.960  1.00 30.00           C  
ATOM   1742  CD2 TYR A 110      60.286 -11.973 -14.992  1.00 30.00           C  
ATOM   1743  CE1 TYR A 110      58.747 -14.053 -15.953  1.00 30.00           C  
ATOM   1744  CE2 TYR A 110      60.782 -13.272 -14.976  1.00 30.00           C  
ATOM   1745  CZ  TYR A 110      60.004 -14.308 -15.461  1.00 30.00           C  
ATOM   1746  OH  TYR A 110      60.469 -15.607 -15.458  1.00 30.00           O  
ATOM   1747  H   TYR A 110      57.105  -8.168 -14.827  1.00110.00           H  
ATOM   1748  HA  TYR A 110      56.617 -11.035 -14.593  1.00110.00           H  
ATOM   1749  HB2 TYR A 110      58.066 -10.115 -16.441  1.00110.00           H  
ATOM   1750  HB3 TYR A 110      59.225  -9.578 -15.238  1.00110.00           H  
ATOM   1751  HD1 TYR A 110      57.279 -12.590 -16.354  1.00110.00           H  
ATOM   1752  HD2 TYR A 110      60.898 -11.171 -14.605  1.00110.00           H  
ATOM   1753  HE1 TYR A 110      58.100 -14.784 -16.362  1.00110.00           H  
ATOM   1754  HE2 TYR A 110      61.775 -13.461 -14.596  1.00110.00           H  
ATOM   1755  HH  TYR A 110      61.249 -15.739 -14.942  1.00110.00           H  
ATOM   1756  N   ALA A 111      57.673 -11.667 -12.448  1.00 30.00           N  
ATOM   1757  CA  ALA A 111      58.171 -12.061 -11.142  1.00 30.00           C  
ATOM   1758  C   ALA A 111      59.094 -13.243 -11.349  1.00 30.00           C  
ATOM   1759  O   ALA A 111      58.688 -14.261 -11.899  1.00 30.00           O  
ATOM   1760  CB  ALA A 111      57.022 -12.421 -10.182  1.00 30.00           C  
ATOM   1761  H   ALA A 111      57.085 -12.339 -12.933  1.00110.00           H  
ATOM   1762  HA  ALA A 111      58.751 -11.263 -10.673  1.00110.00           H  
ATOM   1763  HB1 ALA A 111      57.420 -12.650  -9.193  1.00110.00           H  
ATOM   1764  HB2 ALA A 111      56.321 -11.593 -10.075  1.00110.00           H  
ATOM   1765  HB3 ALA A 111      56.460 -13.290 -10.529  1.00110.00           H  
ATOM   1766  N   SER A 112      60.337 -13.109 -10.908  1.00 30.00           N  
ATOM   1767  CA  SER A 112      61.380 -14.069 -11.241  1.00 30.00           C  
ATOM   1768  C   SER A 112      61.171 -15.475 -10.695  1.00 30.00           C  
ATOM   1769  O   SER A 112      61.747 -16.434 -11.208  1.00 30.00           O  
ATOM   1770  CB  SER A 112      62.728 -13.508 -10.752  1.00 30.00           C  
ATOM   1771  OG  SER A 112      62.843 -12.106 -10.995  1.00110.00           O  
ATOM   1772  H   SER A 112      60.645 -12.238 -10.507  1.00110.00           H  
ATOM   1773  HA  SER A 112      61.407 -14.156 -12.328  1.00110.00           H  
ATOM   1774  HB2 SER A 112      62.828 -13.674  -9.677  1.00110.00           H  
ATOM   1775  HB3 SER A 112      63.554 -14.040 -11.229  1.00110.00           H  
ATOM   1776  HG  SER A 112      62.804 -11.967 -11.934  1.00110.00           H  
ATOM   1777  N   CYS A 113      60.360 -15.593  -9.641  1.00 30.00           N  
ATOM   1778  CA  CYS A 113      60.188 -16.862  -8.949  1.00 30.00           C  
ATOM   1779  C   CYS A 113      58.798 -16.979  -8.382  1.00 30.00           C  
ATOM   1780  O   CYS A 113      58.061 -16.001  -8.340  1.00 30.00           O  
ATOM   1781  CB  CYS A 113      61.168 -17.025  -7.772  1.00 30.00           C  
ATOM   1782  SG  CYS A 113      62.888 -17.163  -8.358  1.00110.00           S  
ATOM   1783  H   CYS A 113      59.861 -14.793  -9.275  1.00110.00           H  
ATOM   1784  HA  CYS A 113      60.325 -17.699  -9.636  1.00110.00           H  
ATOM   1785  HB2 CYS A 113      61.096 -16.181  -7.086  1.00110.00           H  
ATOM   1786  HB3 CYS A 113      60.933 -17.915  -7.198  1.00110.00           H  
ATOM   1787  HG  CYS A 113      62.624 -16.664  -9.576  1.00110.00           H  
ATOM   1788  N   SER A 114      58.457 -18.183  -7.953  1.00 30.00           N  
ATOM   1789  CA  SER A 114      57.385 -18.341  -6.988  1.00 30.00           C  
ATOM   1790  C   SER A 114      57.930 -19.202  -5.851  1.00 30.00           C  
ATOM   1791  O   SER A 114      58.982 -19.827  -5.996  1.00 30.00           O  
ATOM   1792  CB  SER A 114      56.115 -18.947  -7.614  1.00 30.00           C  
ATOM   1793  OG  SER A 114      56.263 -20.294  -8.050  1.00110.00           O  
ATOM   1794  H   SER A 114      59.086 -18.968  -8.044  1.00110.00           H  
ATOM   1795  HA  SER A 114      57.154 -17.396  -6.512  1.00110.00           H  
ATOM   1796  HB2 SER A 114      55.274 -18.891  -6.921  1.00110.00           H  
ATOM   1797  HB3 SER A 114      55.841 -18.366  -8.492  1.00110.00           H  
ATOM   1798  HG  SER A 114      55.501 -20.494  -8.587  1.00110.00           H  
ATOM   1799  N   LEU A 115      57.217 -19.247  -4.727  1.00 30.00           N  
ATOM   1800  CA  LEU A 115      57.747 -19.891  -3.540  1.00 30.00           C  
ATOM   1801  C   LEU A 115      57.865 -21.403  -3.681  1.00 30.00           C  
ATOM   1802  O   LEU A 115      58.739 -22.007  -3.063  1.00 30.00           O  
ATOM   1803  CB  LEU A 115      56.879 -19.577  -2.313  1.00 30.00           C  
ATOM   1804  CG  LEU A 115      56.980 -18.191  -1.673  1.00 30.00           C  
ATOM   1805  CD1 LEU A 115      56.234 -18.207  -0.333  1.00 30.00           C  
ATOM   1806  CD2 LEU A 115      58.425 -17.788  -1.468  1.00 30.00           C  
ATOM   1807  H   LEU A 115      56.370 -18.683  -4.651  1.00110.00           H  
ATOM   1808  HA  LEU A 115      58.765 -19.532  -3.381  1.00110.00           H  
ATOM   1809  HB2 LEU A 115      55.837 -19.783  -2.538  1.00110.00           H  
ATOM   1810  HB3 LEU A 115      57.132 -20.299  -1.532  1.00110.00           H  
ATOM   1811  HG  LEU A 115      56.510 -17.460  -2.332  1.00110.00           H  
ATOM   1812 HD11 LEU A 115      56.236 -17.218   0.125  1.00110.00           H  
ATOM   1813 HD12 LEU A 115      55.192 -18.503  -0.458  1.00110.00           H  
ATOM   1814 HD13 LEU A 115      56.691 -18.895   0.378  1.00110.00           H  
ATOM   1815 HD21 LEU A 115      58.500 -16.932  -0.799  1.00110.00           H  
ATOM   1816 HD22 LEU A 115      59.006 -18.588  -1.003  1.00110.00           H  
ATOM   1817 HD23 LEU A 115      58.913 -17.559  -2.415  1.00110.00           H  
ATOM   1818  N   ALA A 116      56.967 -22.027  -4.447  1.00 30.00           N  
ATOM   1819  CA  ALA A 116      57.015 -23.480  -4.589  1.00 30.00           C  
ATOM   1820  C   ALA A 116      58.295 -23.882  -5.301  1.00 30.00           C  
ATOM   1821  O   ALA A 116      58.963 -24.848  -4.927  1.00 30.00           O  
ATOM   1822  CB  ALA A 116      55.793 -24.014  -5.359  1.00 30.00           C  
ATOM   1823  H   ALA A 116      56.278 -21.478  -4.942  1.00110.00           H  
ATOM   1824  HA  ALA A 116      57.034 -23.936  -3.596  1.00110.00           H  
ATOM   1825  HB1 ALA A 116      55.858 -25.093  -5.507  1.00110.00           H  
ATOM   1826  HB2 ALA A 116      54.879 -23.824  -4.802  1.00110.00           H  
ATOM   1827  HB3 ALA A 116      55.692 -23.555  -6.344  1.00110.00           H  
ATOM   1828  N   GLY A 117      58.617 -23.114  -6.335  1.00 30.00           N  
ATOM   1829  CA  GLY A 117      59.790 -23.365  -7.142  1.00 30.00           C  
ATOM   1830  C   GLY A 117      61.069 -23.197  -6.356  1.00 30.00           C  
ATOM   1831  O   GLY A 117      61.921 -24.083  -6.358  1.00 30.00           O  
ATOM   1832  H   GLY A 117      58.044 -22.309  -6.549  1.00110.00           H  
ATOM   1833  HA2 GLY A 117      59.725 -24.370  -7.552  1.00110.00           H  
ATOM   1834  HA3 GLY A 117      59.791 -22.689  -7.993  1.00110.00           H  
ATOM   1835  N   LEU A 118      61.204 -22.050  -5.694  1.00 30.00           N  
ATOM   1836  CA  LEU A 118      62.397 -21.764  -4.911  1.00 30.00           C  
ATOM   1837  C   LEU A 118      62.639 -22.864  -3.893  1.00 30.00           C  
ATOM   1838  O   LEU A 118      63.712 -23.454  -3.852  1.00 30.00           O  
ATOM   1839  CB  LEU A 118      62.275 -20.410  -4.205  1.00 30.00           C  
ATOM   1840  CG  LEU A 118      62.443 -19.188  -5.107  1.00 30.00           C  
ATOM   1841  CD1 LEU A 118      61.985 -17.925  -4.402  1.00 30.00           C  
ATOM   1842  CD2 LEU A 118      63.901 -19.065  -5.513  1.00 30.00           C  
ATOM   1843  H   LEU A 118      60.467 -21.355  -5.757  1.00110.00           H  
ATOM   1844  HA  LEU A 118      63.263 -21.780  -5.574  1.00110.00           H  
ATOM   1845  HB2 LEU A 118      61.304 -20.364  -3.708  1.00110.00           H  
ATOM   1846  HB3 LEU A 118      63.005 -20.348  -3.394  1.00110.00           H  
ATOM   1847  HG  LEU A 118      61.839 -19.346  -5.996  1.00110.00           H  
ATOM   1848 HD11 LEU A 118      62.215 -17.027  -4.976  1.00110.00           H  
ATOM   1849 HD12 LEU A 118      60.906 -17.943  -4.243  1.00110.00           H  
ATOM   1850 HD13 LEU A 118      62.442 -17.832  -3.426  1.00110.00           H  
ATOM   1851 HD21 LEU A 118      64.095 -18.144  -6.059  1.00110.00           H  
ATOM   1852 HD22 LEU A 118      64.554 -19.043  -4.643  1.00110.00           H  
ATOM   1853 HD23 LEU A 118      64.241 -19.890  -6.133  1.00110.00           H  
ATOM   1854  N   MET A 119      61.608 -23.181  -3.119  1.00 30.00           N  
ATOM   1855  CA  MET A 119      61.715 -24.186  -2.073  1.00 30.00           C  
ATOM   1856  C   MET A 119      62.171 -25.538  -2.586  1.00 30.00           C  
ATOM   1857  O   MET A 119      62.971 -26.208  -1.934  1.00 30.00           O  
ATOM   1858  CB  MET A 119      60.370 -24.353  -1.342  1.00 30.00           C  
ATOM   1859  CG  MET A 119      60.262 -25.515  -0.342  1.00110.00           C  
ATOM   1860  SD  MET A 119      61.513 -25.480   0.959  1.00110.00           S  
ATOM   1861  CE  MET A 119      60.586 -24.559   2.210  1.00110.00           C  
ATOM   1862  H   MET A 119      60.727 -22.693  -3.241  1.00110.00           H  
ATOM   1863  HA  MET A 119      62.472 -23.845  -1.362  1.00110.00           H  
ATOM   1864  HB2 MET A 119      60.140 -23.424  -0.819  1.00110.00           H  
ATOM   1865  HB3 MET A 119      59.575 -24.475  -2.079  1.00110.00           H  
ATOM   1866  HG2 MET A 119      59.273 -25.522   0.117  1.00110.00           H  
ATOM   1867  HG3 MET A 119      60.334 -26.469  -0.862  1.00110.00           H  
ATOM   1868  HE1 MET A 119      61.154 -24.483   3.138  1.00110.00           H  
ATOM   1869  HE2 MET A 119      60.349 -23.553   1.866  1.00110.00           H  
ATOM   1870  HE3 MET A 119      59.656 -25.082   2.418  1.00110.00           H  
ATOM   1871  N   HIS A 120      61.676 -25.941  -3.750  1.00 30.00           N  
ATOM   1872  CA  HIS A 120      62.000 -27.270  -4.248  1.00 30.00           C  
ATOM   1873  C   HIS A 120      63.242 -27.216  -5.120  1.00 30.00           C  
ATOM   1874  O   HIS A 120      63.695 -28.236  -5.636  1.00 30.00           O  
ATOM   1875  CB  HIS A 120      60.812 -27.886  -5.011  1.00 30.00           C  
ATOM   1876  CG  HIS A 120      59.690 -28.279  -4.078  1.00110.00           C  
ATOM   1877  ND1 HIS A 120      58.810 -27.360  -3.535  1.00110.00           N  
ATOM   1878  CD2 HIS A 120      59.338 -29.490  -3.523  1.00110.00           C  
ATOM   1879  CE1 HIS A 120      58.004 -28.014  -2.698  1.00110.00           C  
ATOM   1880  NE2 HIS A 120      58.286 -29.310  -2.620  1.00110.00           N  
ATOM   1881  H   HIS A 120      61.052 -25.340  -4.279  1.00110.00           H  
ATOM   1882  HA  HIS A 120      62.250 -27.954  -3.437  1.00110.00           H  
ATOM   1883  HB2 HIS A 120      60.422 -27.200  -5.762  1.00110.00           H  
ATOM   1884  HB3 HIS A 120      61.124 -28.786  -5.544  1.00110.00           H  
ATOM   1885  HD1 HIS A 120      58.760 -26.376  -3.787  1.00110.00           H  
ATOM   1886  HD2 HIS A 120      59.776 -30.466  -3.679  1.00110.00           H  
ATOM   1887  HE1 HIS A 120      57.208 -27.540  -2.141  1.00110.00           H  
ATOM   1888  N   ARG A 121      63.920 -26.061  -5.248  1.00110.00           N  
ATOM   1889  CA  ARG A 121      65.167 -25.905  -5.996  1.00110.00           C  
ATOM   1890  C   ARG A 121      66.351 -25.600  -5.057  1.00110.00           C  
ATOM   1891  O   ARG A 121      67.329 -26.346  -5.071  1.00110.00           O  
ATOM   1892  CB  ARG A 121      64.981 -24.827  -7.088  1.00110.00           C  
ATOM   1893  CG  ARG A 121      66.121 -24.747  -8.124  1.00110.00           C  
ATOM   1894  CD  ARG A 121      66.217 -25.984  -9.033  1.00110.00           C  
ATOM   1895  NE  ARG A 121      66.936 -25.675 -10.278  1.00110.00           N  
ATOM   1896  CZ  ARG A 121      66.927 -26.412 -11.400  1.00110.00           C  
ATOM   1897  NH1 ARG A 121      66.256 -27.567 -11.465  1.00110.00           N  
ATOM   1898  NH2 ARG A 121      67.599 -25.985 -12.472  1.00110.00           N1+
ATOM   1899  H   ARG A 121      63.552 -25.243  -4.772  1.00110.00           H  
ATOM   1900  HA  ARG A 121      65.414 -26.837  -6.506  1.00110.00           H  
ATOM   1901  HB2 ARG A 121      64.049 -25.012  -7.623  1.00110.00           H  
ATOM   1902  HB3 ARG A 121      64.849 -23.850  -6.620  1.00110.00           H  
ATOM   1903  HG2 ARG A 121      65.954 -23.877  -8.755  1.00110.00           H  
ATOM   1904  HG3 ARG A 121      67.075 -24.572  -7.626  1.00110.00           H  
ATOM   1905  HD2 ARG A 121      66.709 -26.812  -8.521  1.00110.00           H  
ATOM   1906  HD3 ARG A 121      65.214 -26.318  -9.299  1.00110.00           H  
ATOM   1907  HE  ARG A 121      67.486 -24.828 -10.261  1.00110.00           H  
ATOM   1908 HH11 ARG A 121      66.229 -28.103 -12.321  1.00110.00           H  
ATOM   1909 HH12 ARG A 121      65.752 -27.910 -10.662  1.00110.00           H  
ATOM   1910 HH21 ARG A 121      67.599 -26.512 -13.334  1.00110.00           H  
ATOM   1911 HH22 ARG A 121      68.112 -25.115 -12.449  1.00110.00           H  
ATOM   1912  N   ARG A 122      66.288 -24.521  -4.264  1.00110.00           N  
ATOM   1913  CA  ARG A 122      67.344 -23.998  -3.389  1.00110.00           C  
ATOM   1914  C   ARG A 122      66.819 -22.711  -2.739  1.00110.00           C  
ATOM   1915  O   ARG A 122      66.282 -21.868  -3.462  1.00110.00           O  
ATOM   1916  CB  ARG A 122      68.630 -23.670  -4.210  1.00110.00           C  
ATOM   1917  CG  ARG A 122      69.699 -22.816  -3.485  1.00110.00           C  
ATOM   1918  CD  ARG A 122      70.816 -22.310  -4.405  1.00110.00           C  
ATOM   1919  NE  ARG A 122      71.548 -21.212  -3.754  1.00110.00           N  
ATOM   1920  CZ  ARG A 122      71.160 -19.926  -3.682  1.00110.00           C  
ATOM   1921  NH1 ARG A 122      70.030 -19.494  -4.253  1.00110.00           N  
ATOM   1922  NH2 ARG A 122      71.909 -19.049  -3.009  1.00110.00           N1+
ATOM   1923  H   ARG A 122      65.416 -23.987  -4.240  1.00110.00           H  
ATOM   1924  HA  ARG A 122      67.560 -24.738  -2.616  1.00110.00           H  
ATOM   1925  HB2 ARG A 122      69.101 -24.597  -4.539  1.00110.00           H  
ATOM   1926  HB3 ARG A 122      68.331 -23.146  -5.121  1.00110.00           H  
ATOM   1927  HG2 ARG A 122      69.253 -21.928  -3.039  1.00110.00           H  
ATOM   1928  HG3 ARG A 122      70.123 -23.386  -2.657  1.00110.00           H  
ATOM   1929  HD2 ARG A 122      71.506 -23.122  -4.640  1.00110.00           H  
ATOM   1930  HD3 ARG A 122      70.415 -21.953  -5.354  1.00110.00           H  
ATOM   1931  HE  ARG A 122      72.400 -21.488  -3.284  1.00110.00           H  
ATOM   1932 HH11 ARG A 122      69.757 -18.523  -4.174  1.00110.00           H  
ATOM   1933 HH12 ARG A 122      69.434 -20.132  -4.759  1.00110.00           H  
ATOM   1934 HH21 ARG A 122      71.613 -18.085  -2.924  1.00110.00           H  
ATOM   1935 HH22 ARG A 122      72.767 -19.335  -2.560  1.00110.00           H  
ATOM   1936  N   PHE A 123      67.072 -22.484  -1.435  1.00110.00           N  
ATOM   1937  CA  PHE A 123      66.812 -21.178  -0.814  1.00110.00           C  
ATOM   1938  C   PHE A 123      67.530 -20.939   0.535  1.00110.00           C  
ATOM   1939  O   PHE A 123      67.297 -21.711   1.466  1.00110.00           O  
ATOM   1940  CB  PHE A 123      65.282 -20.953  -0.687  1.00110.00           C  
ATOM   1941  CG  PHE A 123      64.781 -19.546  -0.963  1.00110.00           C  
ATOM   1942  CD1 PHE A 123      63.712 -19.039  -0.201  1.00110.00           C  
ATOM   1943  CD2 PHE A 123      65.317 -18.758  -2.006  1.00110.00           C  
ATOM   1944  CE1 PHE A 123      63.195 -17.757  -0.449  1.00110.00           C  
ATOM   1945  CE2 PHE A 123      64.816 -17.468  -2.246  1.00110.00           C  
ATOM   1946  CZ  PHE A 123      63.750 -16.971  -1.472  1.00110.00           C  
ATOM   1947  H   PHE A 123      67.535 -23.187  -0.872  1.00110.00           H  
ATOM   1948  HA  PHE A 123      67.233 -20.475  -1.523  1.00110.00           H  
ATOM   1949  HB2 PHE A 123      64.715 -21.618  -1.343  1.00110.00           H  
ATOM   1950  HB3 PHE A 123      64.968 -21.248   0.315  1.00110.00           H  
ATOM   1951  HD1 PHE A 123      63.263 -19.643   0.564  1.00110.00           H  
ATOM   1952  HD2 PHE A 123      66.093 -19.134  -2.655  1.00110.00           H  
ATOM   1953  HE1 PHE A 123      62.367 -17.386   0.138  1.00110.00           H  
ATOM   1954  HE2 PHE A 123      65.234 -16.871  -3.044  1.00110.00           H  
ATOM   1955  HZ  PHE A 123      63.351 -15.988  -1.674  1.00110.00           H  
ATOM   1956  N   PRO A 124      68.362 -19.879   0.707  1.00110.00           N  
ATOM   1957  CA  PRO A 124      68.774 -19.390   2.034  1.00110.00           C  
ATOM   1958  C   PRO A 124      67.626 -18.592   2.708  1.00110.00           C  
ATOM   1959  O   PRO A 124      67.619 -17.362   2.692  1.00110.00           O  
ATOM   1960  CB  PRO A 124      70.022 -18.518   1.776  1.00110.00           C  
ATOM   1961  CG  PRO A 124      70.033 -18.191   0.284  1.00110.00           C  
ATOM   1962  CD  PRO A 124      69.050 -19.163  -0.373  1.00110.00           C  
ATOM   1963  HA  PRO A 124      69.047 -20.218   2.690  1.00110.00           H  
ATOM   1964  HB2 PRO A 124      70.071 -17.611   2.384  1.00110.00           H  
ATOM   1965  HB3 PRO A 124      70.916 -19.091   2.027  1.00110.00           H  
ATOM   1966  HG2 PRO A 124      69.747 -17.158   0.098  1.00110.00           H  
ATOM   1967  HG3 PRO A 124      71.036 -18.301  -0.131  1.00110.00           H  
ATOM   1968  HD2 PRO A 124      68.337 -18.604  -0.982  1.00110.00           H  
ATOM   1969  HD3 PRO A 124      69.579 -19.864  -1.020  1.00110.00           H  
ATOM   1970  N   PHE A 125      66.649 -19.286   3.302  1.00110.00           N  
ATOM   1971  CA  PHE A 125      65.505 -18.731   4.037  1.00110.00           C  
ATOM   1972  C   PHE A 125      65.734 -18.833   5.552  1.00110.00           C  
ATOM   1973  O   PHE A 125      65.282 -19.769   6.208  1.00110.00           O  
ATOM   1974  CB  PHE A 125      64.202 -19.471   3.641  1.00110.00           C  
ATOM   1975  CG  PHE A 125      64.234 -20.975   3.368  1.00110.00           C  
ATOM   1976  CD1 PHE A 125      63.283 -21.489   2.469  1.00110.00           C  
ATOM   1977  CD2 PHE A 125      65.180 -21.861   3.941  1.00110.00           C  
ATOM   1978  CE1 PHE A 125      63.365 -22.819   2.037  1.00110.00           C  
ATOM   1979  CE2 PHE A 125      65.218 -23.215   3.556  1.00110.00           C  
ATOM   1980  CZ  PHE A 125      64.323 -23.691   2.582  1.00110.00           C  
ATOM   1981  H   PHE A 125      66.675 -20.298   3.229  1.00110.00           H  
ATOM   1982  HA  PHE A 125      65.365 -17.676   3.797  1.00110.00           H  
ATOM   1983  HB2 PHE A 125      63.415 -19.278   4.374  1.00110.00           H  
ATOM   1984  HB3 PHE A 125      63.845 -18.991   2.729  1.00110.00           H  
ATOM   1985  HD1 PHE A 125      62.501 -20.858   2.075  1.00110.00           H  
ATOM   1986  HD2 PHE A 125      65.903 -21.527   4.667  1.00110.00           H  
ATOM   1987  HE1 PHE A 125      62.682 -23.154   1.278  1.00110.00           H  
ATOM   1988  HE2 PHE A 125      65.951 -23.878   3.990  1.00110.00           H  
ATOM   1989  HZ  PHE A 125      64.362 -24.722   2.260  1.00110.00           H  
ATOM   1990  N   SER A 126      66.435 -17.857   6.134  1.00 30.00           N  
ATOM   1991  CA  SER A 126      66.575 -17.758   7.585  1.00 30.00           C  
ATOM   1992  C   SER A 126      65.410 -16.960   8.164  1.00 30.00           C  
ATOM   1993  O   SER A 126      64.533 -16.511   7.418  1.00 30.00           O  
ATOM   1994  CB  SER A 126      67.913 -17.100   7.969  1.00 30.00           C  
ATOM   1995  OG  SER A 126      68.069 -15.793   7.433  1.00110.00           O  
ATOM   1996  H   SER A 126      66.720 -17.072   5.571  1.00110.00           H  
ATOM   1997  HA  SER A 126      66.554 -18.750   8.042  1.00110.00           H  
ATOM   1998  HB2 SER A 126      68.028 -17.049   9.053  1.00110.00           H  
ATOM   1999  HB3 SER A 126      68.740 -17.718   7.617  1.00110.00           H  
ATOM   2000  HG  SER A 126      68.278 -15.871   6.512  1.00110.00           H  
ATOM   2001  N   GLU A 127      65.413 -16.792   9.483  1.00 30.00           N  
ATOM   2002  CA  GLU A 127      64.349 -16.089  10.196  1.00 30.00           C  
ATOM   2003  C   GLU A 127      64.057 -14.701   9.634  1.00 30.00           C  
ATOM   2004  O   GLU A 127      62.903 -14.281   9.562  1.00 30.00           O  
ATOM   2005  CB  GLU A 127      64.708 -15.978  11.683  1.00 30.00           C  
ATOM   2006  CG  GLU A 127      63.657 -15.306  12.552  1.00 30.00           C  
ATOM   2007  CD  GLU A 127      63.945 -15.472  14.037  1.00 30.00           C  
ATOM   2008  OE1 GLU A 127      63.029 -15.255  14.852  1.00 30.00           O  
ATOM   2009  OE2 GLU A 127      65.101 -15.787  14.388  1.00 30.00           O1-
ATOM   2010  H   GLU A 127      66.156 -17.198  10.029  1.00110.00           H  
ATOM   2011  HA  GLU A 127      63.439 -16.683  10.089  1.00110.00           H  
ATOM   2012  HB2 GLU A 127      64.888 -16.989  12.055  1.00110.00           H  
ATOM   2013  HB3 GLU A 127      65.657 -15.449  11.791  1.00110.00           H  
ATOM   2014  HG2 GLU A 127      63.581 -14.239  12.339  1.00110.00           H  
ATOM   2015  HG3 GLU A 127      62.678 -15.740  12.346  1.00110.00           H  
ATOM   2016  N   LYS A 128      65.098 -13.990   9.217  1.00 30.00           N  
ATOM   2017  CA  LYS A 128      64.910 -12.616   8.762  1.00 30.00           C  
ATOM   2018  C   LYS A 128      64.276 -12.528   7.378  1.00 30.00           C  
ATOM   2019  O   LYS A 128      63.551 -11.578   7.087  1.00 30.00           O  
ATOM   2020  CB  LYS A 128      66.248 -11.854   8.780  1.00 30.00           C  
ATOM   2021  CG  LYS A 128      67.414 -12.517   8.019  1.00110.00           C  
ATOM   2022  CD  LYS A 128      68.663 -11.627   7.949  1.00110.00           C  
ATOM   2023  CE  LYS A 128      69.820 -12.306   7.201  1.00110.00           C  
ATOM   2024  NZ  LYS A 128      70.998 -11.427   7.128  1.00110.00           N1+
ATOM   2025  H   LYS A 128      66.022 -14.395   9.243  1.00110.00           H  
ATOM   2026  HA  LYS A 128      64.235 -12.107   9.453  1.00110.00           H  
ATOM   2027  HB2 LYS A 128      66.087 -10.851   8.379  1.00110.00           H  
ATOM   2028  HB3 LYS A 128      66.551 -11.702   9.817  1.00110.00           H  
ATOM   2029  HG2 LYS A 128      67.676 -13.455   8.507  1.00110.00           H  
ATOM   2030  HG3 LYS A 128      67.110 -12.771   7.003  1.00110.00           H  
ATOM   2031  HD2 LYS A 128      68.411 -10.689   7.451  1.00110.00           H  
ATOM   2032  HD3 LYS A 128      68.983 -11.368   8.959  1.00110.00           H  
ATOM   2033  HE2 LYS A 128      70.102 -13.236   7.696  1.00110.00           H  
ATOM   2034  HE3 LYS A 128      69.523 -12.562   6.186  1.00110.00           H  
ATOM   2035  HZ1 LYS A 128      70.756 -10.577   6.641  1.00110.00           H  
ATOM   2036  HZ2 LYS A 128      71.313 -11.203   8.060  1.00110.00           H  
ATOM   2037  HZ3 LYS A 128      71.738 -11.898   6.629  1.00110.00           H  
ATOM   2038  N   GLU A 129      64.524 -13.531   6.543  1.00 30.00           N  
ATOM   2039  CA  GLU A 129      63.874 -13.627   5.233  1.00 30.00           C  
ATOM   2040  C   GLU A 129      62.390 -13.924   5.443  1.00 30.00           C  
ATOM   2041  O   GLU A 129      61.506 -13.382   4.772  1.00 30.00           O  
ATOM   2042  CB  GLU A 129      64.520 -14.749   4.399  1.00 30.00           C  
ATOM   2043  CG  GLU A 129      66.067 -14.705   4.380  1.00110.00           C  
ATOM   2044  CD  GLU A 129      66.683 -13.376   3.927  1.00110.00           C  
ATOM   2045  OE1 GLU A 129      66.013 -12.643   3.169  1.00110.00           O  
ATOM   2046  OE2 GLU A 129      67.839 -13.130   4.331  1.00110.00           O1-
ATOM   2047  H   GLU A 129      65.072 -14.316   6.867  1.00110.00           H  
ATOM   2048  HA  GLU A 129      63.955 -12.671   4.712  1.00110.00           H  
ATOM   2049  HB2 GLU A 129      64.214 -15.727   4.774  1.00110.00           H  
ATOM   2050  HB3 GLU A 129      64.141 -14.697   3.377  1.00110.00           H  
ATOM   2051  HG2 GLU A 129      66.460 -14.950   5.366  1.00110.00           H  
ATOM   2052  HG3 GLU A 129      66.434 -15.472   3.708  1.00110.00           H  
ATOM   2053  N   ILE A 130      62.154 -14.839   6.370  1.00 30.00           N  
ATOM   2054  CA  ILE A 130      60.808 -15.258   6.746  1.00 30.00           C  
ATOM   2055  C   ILE A 130      60.049 -14.083   7.352  1.00 30.00           C  
ATOM   2056  O   ILE A 130      58.905 -13.845   7.004  1.00 30.00           O  
ATOM   2057  CB  ILE A 130      60.892 -16.446   7.712  1.00 30.00           C  
ATOM   2058  CG1 ILE A 130      61.532 -17.631   6.978  1.00 30.00           C  
ATOM   2059  CG2 ILE A 130      59.513 -16.813   8.299  1.00 30.00           C  
ATOM   2060  CD1 ILE A 130      61.683 -18.881   7.803  1.00 30.00           C  
ATOM   2061  H   ILE A 130      62.941 -15.275   6.837  1.00110.00           H  
ATOM   2062  HA  ILE A 130      60.264 -15.550   5.845  1.00110.00           H  
ATOM   2063  HB  ILE A 130      61.538 -16.185   8.549  1.00110.00           H  
ATOM   2064 HG12 ILE A 130      60.920 -17.876   6.109  1.00110.00           H  
ATOM   2065 HG13 ILE A 130      62.498 -17.380   6.553  1.00110.00           H  
ATOM   2066 HG21 ILE A 130      59.582 -17.655   8.983  1.00110.00           H  
ATOM   2067 HG22 ILE A 130      59.060 -16.010   8.879  1.00110.00           H  
ATOM   2068 HG23 ILE A 130      58.807 -17.091   7.516  1.00110.00           H  
ATOM   2069 HD11 ILE A 130      62.242 -19.637   7.248  1.00110.00           H  
ATOM   2070 HD12 ILE A 130      62.233 -18.688   8.724  1.00110.00           H  
ATOM   2071 HD13 ILE A 130      60.727 -19.333   8.070  1.00110.00           H  
ATOM   2072  N   ALA A 131      60.711 -13.341   8.237  1.00 30.00           N  
ATOM   2073  CA  ALA A 131      60.175 -12.091   8.773  1.00 30.00           C  
ATOM   2074  C   ALA A 131      59.639 -11.203   7.665  1.00 30.00           C  
ATOM   2075  O   ALA A 131      58.499 -10.746   7.717  1.00 30.00           O  
ATOM   2076  CB  ALA A 131      61.257 -11.328   9.559  1.00 30.00           C  
ATOM   2077  H   ALA A 131      61.613 -13.672   8.577  1.00110.00           H  
ATOM   2078  HA  ALA A 131      59.344 -12.337   9.438  1.00110.00           H  
ATOM   2079  HB1 ALA A 131      60.839 -10.428  10.014  1.00110.00           H  
ATOM   2080  HB2 ALA A 131      61.654 -11.942  10.368  1.00110.00           H  
ATOM   2081  HB3 ALA A 131      62.086 -11.019   8.934  1.00110.00           H  
ATOM   2082  N   TYR A 132      60.482 -10.945   6.669  1.00 30.00           N  
ATOM   2083  CA  TYR A 132      60.106 -10.089   5.549  1.00 30.00           C  
ATOM   2084  C   TYR A 132      58.983 -10.651   4.670  1.00 30.00           C  
ATOM   2085  O   TYR A 132      58.048  -9.932   4.329  1.00 30.00           O  
ATOM   2086  CB  TYR A 132      61.332  -9.790   4.667  1.00 30.00           C  
ATOM   2087  CG  TYR A 132      61.479  -8.890   3.452  1.00110.00           C  
ATOM   2088  CD1 TYR A 132      60.514  -8.767   2.432  1.00110.00           C  
ATOM   2089  CD2 TYR A 132      62.762  -8.334   3.246  1.00110.00           C  
ATOM   2090  CE1 TYR A 132      60.834  -8.063   1.257  1.00110.00           C  
ATOM   2091  CE2 TYR A 132      63.076  -7.643   2.066  1.00110.00           C  
ATOM   2092  CZ  TYR A 132      62.104  -7.495   1.070  1.00110.00           C  
ATOM   2093  OH  TYR A 132      62.399  -6.842  -0.087  1.00110.00           O  
ATOM   2094  H   TYR A 132      61.393 -11.390   6.679  1.00110.00           H  
ATOM   2095  HA  TYR A 132      59.745  -9.145   5.962  1.00110.00           H  
ATOM   2096  HB2 TYR A 132      62.092  -9.448   5.370  1.00110.00           H  
ATOM   2097  HB3 TYR A 132      61.719 -10.751   4.323  1.00110.00           H  
ATOM   2098  HD1 TYR A 132      59.552  -9.245   2.490  1.00110.00           H  
ATOM   2099  HD2 TYR A 132      63.548  -8.488   3.969  1.00110.00           H  
ATOM   2100  HE1 TYR A 132      60.126  -8.010   0.453  1.00110.00           H  
ATOM   2101  HE2 TYR A 132      64.064  -7.235   1.915  1.00110.00           H  
ATOM   2102  HH  TYR A 132      62.054  -7.290  -0.846  1.00110.00           H  
ATOM   2103  N   ILE A 133      59.094 -11.916   4.276  1.00 30.00           N  
ATOM   2104  CA  ILE A 133      58.093 -12.547   3.410  1.00 30.00           C  
ATOM   2105  C   ILE A 133      56.721 -12.483   4.072  1.00 30.00           C  
ATOM   2106  O   ILE A 133      55.728 -12.057   3.466  1.00 30.00           O  
ATOM   2107  CB  ILE A 133      58.461 -14.012   3.109  1.00 30.00           C  
ATOM   2108  CG1 ILE A 133      59.812 -14.115   2.346  1.00110.00           C  
ATOM   2109  CG2 ILE A 133      57.430 -14.669   2.149  1.00110.00           C  
ATOM   2110  CD1 ILE A 133      60.486 -15.492   2.464  1.00110.00           C  
ATOM   2111  H   ILE A 133      59.908 -12.463   4.553  1.00110.00           H  
ATOM   2112  HA  ILE A 133      58.076 -11.956   2.500  1.00110.00           H  
ATOM   2113  HB  ILE A 133      58.518 -14.574   4.043  1.00110.00           H  
ATOM   2114 HG12 ILE A 133      59.669 -13.888   1.289  1.00110.00           H  
ATOM   2115 HG13 ILE A 133      60.513 -13.346   2.652  1.00110.00           H  
ATOM   2116 HG21 ILE A 133      57.620 -15.735   2.033  1.00110.00           H  
ATOM   2117 HG22 ILE A 133      56.393 -14.553   2.454  1.00110.00           H  
ATOM   2118 HG23 ILE A 133      57.476 -14.234   1.151  1.00110.00           H  
ATOM   2119 HD11 ILE A 133      61.442 -15.498   1.940  1.00110.00           H  
ATOM   2120 HD12 ILE A 133      60.683 -15.752   3.503  1.00110.00           H  
ATOM   2121 HD13 ILE A 133      59.874 -16.285   2.033  1.00110.00           H  
ATOM   2122  N   PHE A 134      56.676 -12.905   5.328  1.00 30.00           N  
ATOM   2123  CA  PHE A 134      55.408 -12.967   6.031  1.00 30.00           C  
ATOM   2124  C   PHE A 134      54.869 -11.559   6.242  1.00 30.00           C  
ATOM   2125  O   PHE A 134      53.681 -11.340   6.096  1.00 30.00           O  
ATOM   2126  CB  PHE A 134      55.567 -13.718   7.366  1.00 30.00           C  
ATOM   2127  CG  PHE A 134      54.319 -14.224   8.069  1.00110.00           C  
ATOM   2128  CD1 PHE A 134      53.873 -15.549   7.889  1.00110.00           C  
ATOM   2129  CD2 PHE A 134      53.624 -13.386   8.957  1.00110.00           C  
ATOM   2130  CE1 PHE A 134      52.725 -16.005   8.564  1.00110.00           C  
ATOM   2131  CE2 PHE A 134      52.522 -13.868   9.685  1.00110.00           C  
ATOM   2132  CZ  PHE A 134      52.072 -15.184   9.489  1.00110.00           C  
ATOM   2133  H   PHE A 134      57.525 -13.210   5.799  1.00110.00           H  
ATOM   2134  HA  PHE A 134      54.697 -13.514   5.409  1.00110.00           H  
ATOM   2135  HB2 PHE A 134      56.198 -14.592   7.196  1.00110.00           H  
ATOM   2136  HB3 PHE A 134      56.135 -13.106   8.070  1.00110.00           H  
ATOM   2137  HD1 PHE A 134      54.406 -16.228   7.241  1.00110.00           H  
ATOM   2138  HD2 PHE A 134      53.929 -12.361   9.071  1.00110.00           H  
ATOM   2139  HE1 PHE A 134      52.324 -16.989   8.387  1.00110.00           H  
ATOM   2140  HE2 PHE A 134      52.005 -13.203  10.356  1.00110.00           H  
ATOM   2141  HZ  PHE A 134      51.216 -15.580  10.010  1.00110.00           H  
ATOM   2142  N   ARG A 135      55.739 -10.593   6.533  1.00 30.00           N  
ATOM   2143  CA  ARG A 135      55.262  -9.220   6.692  1.00 30.00           C  
ATOM   2144  C   ARG A 135      54.560  -8.744   5.420  1.00 30.00           C  
ATOM   2145  O   ARG A 135      53.466  -8.178   5.483  1.00 30.00           O  
ATOM   2146  CB  ARG A 135      56.403  -8.264   7.058  1.00 30.00           C  
ATOM   2147  CG  ARG A 135      55.949  -6.811   7.187  1.00 30.00           C  
ATOM   2148  CD  ARG A 135      55.219  -6.523   8.500  1.00 30.00           C  
ATOM   2149  NE  ARG A 135      54.453  -5.278   8.434  1.00 30.00           N  
ATOM   2150  CZ  ARG A 135      53.861  -4.696   9.472  1.00 30.00           C  
ATOM   2151  NH1 ARG A 135      53.965  -5.220  10.691  1.00 30.00           N  
ATOM   2152  NH2 ARG A 135      53.182  -3.571   9.299  1.00 30.00           N1+
ATOM   2153  H   ARG A 135      56.722 -10.811   6.667  1.00110.00           H  
ATOM   2154  HA  ARG A 135      54.511  -9.232   7.483  1.00110.00           H  
ATOM   2155  HB2 ARG A 135      56.903  -8.587   7.971  1.00110.00           H  
ATOM   2156  HB3 ARG A 135      57.172  -8.317   6.286  1.00110.00           H  
ATOM   2157  HG2 ARG A 135      56.853  -6.200   7.198  1.00110.00           H  
ATOM   2158  HG3 ARG A 135      55.389  -6.443   6.327  1.00110.00           H  
ATOM   2159  HD2 ARG A 135      54.391  -7.221   8.524  1.00110.00           H  
ATOM   2160  HD3 ARG A 135      55.875  -6.559   9.365  1.00110.00           H  
ATOM   2161  HE  ARG A 135      54.372  -4.856   7.520  1.00110.00           H  
ATOM   2162 HH11 ARG A 135      53.516  -4.788  11.487  1.00110.00           H  
ATOM   2163 HH12 ARG A 135      54.642  -5.954  10.877  1.00110.00           H  
ATOM   2164 HH21 ARG A 135      52.716  -3.124  10.075  1.00110.00           H  
ATOM   2165 HH22 ARG A 135      53.110  -3.152   8.383  1.00110.00           H  
ATOM   2166  N   LYS A 136      55.187  -8.980   4.268  1.00 30.00           N  
ATOM   2167  CA  LYS A 136      54.644  -8.537   2.978  1.00 30.00           C  
ATOM   2168  C   LYS A 136      53.362  -9.277   2.591  1.00 30.00           C  
ATOM   2169  O   LYS A 136      52.393  -8.673   2.139  1.00 30.00           O  
ATOM   2170  CB  LYS A 136      55.679  -8.728   1.854  1.00 30.00           C  
ATOM   2171  CG  LYS A 136      56.787  -7.675   1.972  1.00110.00           C  
ATOM   2172  CD  LYS A 136      57.561  -7.431   0.678  1.00110.00           C  
ATOM   2173  CE  LYS A 136      56.798  -6.606  -0.365  1.00110.00           C  
ATOM   2174  NZ  LYS A 136      57.725  -5.931  -1.284  1.00110.00           N1+
ATOM   2175  H   LYS A 136      56.054  -9.511   4.285  1.00110.00           H  
ATOM   2176  HA  LYS A 136      54.395  -7.481   3.051  1.00110.00           H  
ATOM   2177  HB2 LYS A 136      56.098  -9.735   1.871  1.00110.00           H  
ATOM   2178  HB3 LYS A 136      55.181  -8.613   0.891  1.00110.00           H  
ATOM   2179  HG2 LYS A 136      56.369  -6.726   2.306  1.00110.00           H  
ATOM   2180  HG3 LYS A 136      57.480  -7.977   2.757  1.00110.00           H  
ATOM   2181  HD2 LYS A 136      58.442  -6.868   0.966  1.00110.00           H  
ATOM   2182  HD3 LYS A 136      57.913  -8.369   0.253  1.00110.00           H  
ATOM   2183  HE2 LYS A 136      56.104  -7.225  -0.934  1.00110.00           H  
ATOM   2184  HE3 LYS A 136      56.216  -5.835   0.138  1.00110.00           H  
ATOM   2185  HZ1 LYS A 136      58.378  -5.367  -0.763  1.00110.00           H  
ATOM   2186  HZ2 LYS A 136      58.226  -6.595  -1.853  1.00110.00           H  
ATOM   2187  HZ3 LYS A 136      57.197  -5.309  -1.890  1.00110.00           H  
ATOM   2188  N   VAL A 137      53.394 -10.592   2.737  1.00 30.00           N  
ATOM   2189  CA  VAL A 137      52.241 -11.427   2.423  1.00 30.00           C  
ATOM   2190  C   VAL A 137      51.048 -11.023   3.289  1.00 30.00           C  
ATOM   2191  O   VAL A 137      49.926 -10.963   2.808  1.00 30.00           O  
ATOM   2192  CB  VAL A 137      52.571 -12.916   2.638  1.00 30.00           C  
ATOM   2193  CG1 VAL A 137      51.381 -13.874   2.740  1.00110.00           C  
ATOM   2194  CG2 VAL A 137      53.534 -13.446   1.574  1.00110.00           C  
ATOM   2195  H   VAL A 137      54.236 -11.048   3.082  1.00110.00           H  
ATOM   2196  HA  VAL A 137      51.948 -11.257   1.384  1.00110.00           H  
ATOM   2197  HB  VAL A 137      53.092 -12.997   3.594  1.00110.00           H  
ATOM   2198 HG11 VAL A 137      51.706 -14.915   2.760  1.00110.00           H  
ATOM   2199 HG12 VAL A 137      50.859 -13.691   3.676  1.00110.00           H  
ATOM   2200 HG13 VAL A 137      50.682 -13.752   1.912  1.00110.00           H  
ATOM   2201 HG21 VAL A 137      53.878 -14.454   1.809  1.00110.00           H  
ATOM   2202 HG22 VAL A 137      53.060 -13.475   0.593  1.00110.00           H  
ATOM   2203 HG23 VAL A 137      54.413 -12.811   1.515  1.00110.00           H  
ATOM   2204  N   ILE A 138      51.309 -10.728   4.559  1.00 30.00           N  
ATOM   2205  CA  ILE A 138      50.235 -10.350   5.477  1.00 30.00           C  
ATOM   2206  C   ILE A 138      49.669  -8.967   5.175  1.00 30.00           C  
ATOM   2207  O   ILE A 138      48.473  -8.750   5.333  1.00 30.00           O  
ATOM   2208  CB  ILE A 138      50.727 -10.416   6.935  1.00 30.00           C  
ATOM   2209  CG1 ILE A 138      51.073 -11.846   7.413  1.00110.00           C  
ATOM   2210  CG2 ILE A 138      49.830  -9.732   7.996  1.00110.00           C  
ATOM   2211  CD1 ILE A 138      49.913 -12.790   7.709  1.00110.00           C  
ATOM   2212  H   ILE A 138      52.247 -10.860   4.930  1.00110.00           H  
ATOM   2213  HA  ILE A 138      49.408 -11.053   5.350  1.00110.00           H  
ATOM   2214  HB  ILE A 138      51.666  -9.859   6.963  1.00110.00           H  
ATOM   2215 HG12 ILE A 138      51.688 -12.372   6.689  1.00110.00           H  
ATOM   2216 HG13 ILE A 138      51.674 -11.737   8.312  1.00110.00           H  
ATOM   2217 HG21 ILE A 138      50.191  -9.922   9.007  1.00110.00           H  
ATOM   2218 HG22 ILE A 138      49.808  -8.647   7.880  1.00110.00           H  
ATOM   2219 HG23 ILE A 138      48.803 -10.087   7.939  1.00110.00           H  
ATOM   2220 HD11 ILE A 138      50.268 -13.722   8.140  1.00110.00           H  
ATOM   2221 HD12 ILE A 138      49.189 -12.366   8.403  1.00110.00           H  
ATOM   2222 HD13 ILE A 138      49.438 -13.065   6.772  1.00110.00           H  
ATOM   2223  N   THR A 139      50.511  -8.030   4.736  1.00 30.00           N  
ATOM   2224  CA  THR A 139      50.006  -6.695   4.399  1.00 30.00           C  
ATOM   2225  C   THR A 139      49.125  -6.770   3.162  1.00 30.00           C  
ATOM   2226  O   THR A 139      48.092  -6.102   3.087  1.00 30.00           O  
ATOM   2227  CB  THR A 139      51.149  -5.687   4.176  1.00 30.00           C  
ATOM   2228  OG1 THR A 139      52.345  -6.276   3.711  1.00110.00           O  
ATOM   2229  CG2 THR A 139      51.542  -4.988   5.487  1.00110.00           C  
ATOM   2230  H   THR A 139      51.475  -8.275   4.560  1.00110.00           H  
ATOM   2231  HA  THR A 139      49.360  -6.334   5.203  1.00110.00           H  
ATOM   2232  HB  THR A 139      50.846  -4.915   3.465  1.00110.00           H  
ATOM   2233  HG1 THR A 139      52.641  -6.898   4.373  1.00110.00           H  
ATOM   2234 HG21 THR A 139      52.346  -4.268   5.328  1.00110.00           H  
ATOM   2235 HG22 THR A 139      50.698  -4.441   5.907  1.00110.00           H  
ATOM   2236 HG23 THR A 139      51.876  -5.705   6.239  1.00110.00           H  
ATOM   2237  N   ALA A 140      49.514  -7.610   2.206  1.00 30.00           N  
ATOM   2238  CA  ALA A 140      48.692  -7.841   1.023  1.00 30.00           C  
ATOM   2239  C   ALA A 140      47.359  -8.508   1.422  1.00 30.00           C  
ATOM   2240  O   ALA A 140      46.293  -8.142   0.922  1.00 30.00           O  
ATOM   2241  CB  ALA A 140      49.450  -8.755   0.042  1.00 30.00           C  
ATOM   2242  H   ALA A 140      50.384  -8.121   2.311  1.00110.00           H  
ATOM   2243  HA  ALA A 140      48.482  -6.881   0.542  1.00110.00           H  
ATOM   2244  HB1 ALA A 140      49.144  -8.540  -0.988  1.00110.00           H  
ATOM   2245  HB2 ALA A 140      50.512  -8.734   0.160  1.00110.00           H  
ATOM   2246  HB3 ALA A 140      49.204  -9.803   0.219  1.00110.00           H  
ATOM   2247  N   VAL A 141      47.417  -9.516   2.283  1.00 30.00           N  
ATOM   2248  CA  VAL A 141      46.164 -10.231   2.601  1.00 30.00           C  
ATOM   2249  C   VAL A 141      45.227  -9.318   3.379  1.00 30.00           C  
ATOM   2250  O   VAL A 141      44.013  -9.353   3.177  1.00 30.00           O  
ATOM   2251  CB  VAL A 141      46.436 -11.526   3.389  1.00 30.00           C  
ATOM   2252  CG1 VAL A 141      45.140 -12.379   3.395  1.00110.00           C  
ATOM   2253  CG2 VAL A 141      47.494 -12.440   2.737  1.00110.00           C  
ATOM   2254  H   VAL A 141      48.311  -9.899   2.579  1.00110.00           H  
ATOM   2255  HA  VAL A 141      45.674 -10.495   1.661  1.00110.00           H  
ATOM   2256  HB  VAL A 141      46.763 -11.262   4.389  1.00110.00           H  
ATOM   2257 HG11 VAL A 141      45.275 -13.340   3.890  1.00110.00           H  
ATOM   2258 HG12 VAL A 141      44.297 -11.883   3.862  1.00110.00           H  
ATOM   2259 HG13 VAL A 141      44.818 -12.608   2.378  1.00110.00           H  
ATOM   2260 HG21 VAL A 141      48.283 -12.668   3.450  1.00110.00           H  
ATOM   2261 HG22 VAL A 141      47.088 -13.399   2.415  1.00110.00           H  
ATOM   2262 HG23 VAL A 141      47.937 -12.008   1.842  1.00110.00           H  
ATOM   2263  N   LYS A 142      45.795  -8.492   4.257  1.00 30.00           N  
ATOM   2264  CA  LYS A 142      45.018  -7.536   5.047  1.00 30.00           C  
ATOM   2265  C   LYS A 142      44.324  -6.530   4.145  1.00 30.00           C  
ATOM   2266  O   LYS A 142      43.144  -6.215   4.315  1.00 30.00           O  
ATOM   2267  CB  LYS A 142      45.919  -6.799   6.055  1.00 30.00           C  
ATOM   2268  CG  LYS A 142      45.194  -5.864   7.035  1.00110.00           C  
ATOM   2269  CD  LYS A 142      46.169  -4.911   7.735  1.00110.00           C  
ATOM   2270  CE  LYS A 142      46.554  -3.672   6.906  1.00110.00           C  
ATOM   2271  NZ  LYS A 142      45.510  -2.636   6.946  1.00110.00           N1+
ATOM   2272  H   LYS A 142      46.803  -8.532   4.372  1.00110.00           H  
ATOM   2273  HA  LYS A 142      44.241  -8.086   5.580  1.00110.00           H  
ATOM   2274  HB2 LYS A 142      46.488  -7.523   6.637  1.00110.00           H  
ATOM   2275  HB3 LYS A 142      46.669  -6.238   5.496  1.00110.00           H  
ATOM   2276  HG2 LYS A 142      44.427  -5.278   6.533  1.00110.00           H  
ATOM   2277  HG3 LYS A 142      44.669  -6.468   7.776  1.00110.00           H  
ATOM   2278  HD2 LYS A 142      45.743  -4.597   8.685  1.00110.00           H  
ATOM   2279  HD3 LYS A 142      47.074  -5.468   7.969  1.00110.00           H  
ATOM   2280  HE2 LYS A 142      47.468  -3.233   7.308  1.00110.00           H  
ATOM   2281  HE3 LYS A 142      46.764  -3.936   5.869  1.00110.00           H  
ATOM   2282  HZ1 LYS A 142      44.635  -2.995   6.581  1.00110.00           H  
ATOM   2283  HZ2 LYS A 142      45.356  -2.341   7.899  1.00110.00           H  
ATOM   2284  HZ3 LYS A 142      45.793  -1.842   6.392  1.00110.00           H  
ATOM   2285  N   LYS A 143      45.068  -6.019   3.179  1.00 30.00           N  
ATOM   2286  CA  LYS A 143      44.504  -5.102   2.200  1.00 30.00           C  
ATOM   2287  C   LYS A 143      43.407  -5.813   1.451  1.00 30.00           C  
ATOM   2288  O   LYS A 143      42.327  -5.258   1.222  1.00 30.00           O  
ATOM   2289  CB  LYS A 143      45.582  -4.598   1.222  1.00 30.00           C  
ATOM   2290  CG  LYS A 143      45.085  -3.429   0.331  1.00110.00           C  
ATOM   2291  CD  LYS A 143      44.474  -3.849  -1.025  1.00110.00           C  
ATOM   2292  CE  LYS A 143      43.809  -2.698  -1.790  1.00110.00           C  
ATOM   2293  NZ  LYS A 143      42.538  -2.297  -1.163  1.00110.00           N1+
ATOM   2294  H   LYS A 143      46.028  -6.325   3.067  1.00110.00           H  
ATOM   2295  HA  LYS A 143      44.063  -4.260   2.739  1.00110.00           H  
ATOM   2296  HB2 LYS A 143      46.426  -4.235   1.809  1.00110.00           H  
ATOM   2297  HB3 LYS A 143      45.983  -5.407   0.607  1.00110.00           H  
ATOM   2298  HG2 LYS A 143      44.370  -2.829   0.895  1.00110.00           H  
ATOM   2299  HG3 LYS A 143      45.916  -2.756   0.130  1.00110.00           H  
ATOM   2300  HD2 LYS A 143      45.258  -4.271  -1.647  1.00110.00           H  
ATOM   2301  HD3 LYS A 143      43.750  -4.654  -0.919  1.00110.00           H  
ATOM   2302  HE2 LYS A 143      44.477  -1.838  -1.859  1.00110.00           H  
ATOM   2303  HE3 LYS A 143      43.594  -3.015  -2.811  1.00110.00           H  
ATOM   2304  HZ1 LYS A 143      41.914  -3.090  -1.124  1.00110.00           H  
ATOM   2305  HZ2 LYS A 143      42.713  -1.967  -0.225  1.00110.00           H  
ATOM   2306  HZ3 LYS A 143      42.108  -1.560  -1.703  1.00110.00           H  
ATOM   2307  N   LEU A 144      43.696  -7.048   1.060  1.00 30.00           N  
ATOM   2308  CA  LEU A 144      42.754  -7.818   0.277  1.00 30.00           C  
ATOM   2309  C   LEU A 144      41.551  -8.181   1.140  1.00 30.00           C  
ATOM   2310  O   LEU A 144      40.461  -8.308   0.634  1.00 30.00           O  
ATOM   2311  CB  LEU A 144      43.406  -9.078  -0.322  1.00 30.00           C  
ATOM   2312  CG  LEU A 144      42.481 -10.025  -1.104  1.00110.00           C  
ATOM   2313  CD1 LEU A 144      42.087  -9.402  -2.448  1.00110.00           C  
ATOM   2314  CD2 LEU A 144      43.124 -11.407  -1.229  1.00110.00           C  
ATOM   2315  H   LEU A 144      44.635  -7.419   1.187  1.00110.00           H  
ATOM   2316  HA  LEU A 144      42.391  -7.189  -0.537  1.00110.00           H  
ATOM   2317  HB2 LEU A 144      44.256  -8.796  -0.940  1.00110.00           H  
ATOM   2318  HB3 LEU A 144      43.834  -9.642   0.506  1.00110.00           H  
ATOM   2319  HG  LEU A 144      41.565 -10.213  -0.548  1.00110.00           H  
ATOM   2320 HD11 LEU A 144      41.434 -10.062  -3.011  1.00110.00           H  
ATOM   2321 HD12 LEU A 144      41.553  -8.464  -2.303  1.00110.00           H  
ATOM   2322 HD13 LEU A 144      42.951  -9.196  -3.069  1.00110.00           H  
ATOM   2323 HD21 LEU A 144      42.463 -12.079  -1.776  1.00110.00           H  
ATOM   2324 HD22 LEU A 144      44.092 -11.368  -1.730  1.00110.00           H  
ATOM   2325 HD23 LEU A 144      43.285 -11.849  -0.244  1.00110.00           H  
ATOM   2326  N   HIS A 145      41.742  -8.388   2.434  1.00 30.00           N  
ATOM   2327  CA  HIS A 145      40.593  -8.682   3.287  1.00 30.00           C  
ATOM   2328  C   HIS A 145      39.789  -7.425   3.619  1.00 30.00           C  
ATOM   2329  O   HIS A 145      38.564  -7.473   3.686  1.00 30.00           O  
ATOM   2330  CB  HIS A 145      41.038  -9.392   4.565  1.00 30.00           C  
ATOM   2331  CG  HIS A 145      41.275 -10.858   4.372  1.00 30.00           C  
ATOM   2332  ND1 HIS A 145      41.915 -11.640   5.304  1.00 30.00           N  
ATOM   2333  CD2 HIS A 145      40.973 -11.675   3.332  1.00 30.00           C  
ATOM   2334  CE1 HIS A 145      41.981 -12.883   4.857  1.00 30.00           C  
ATOM   2335  NE2 HIS A 145      41.419 -12.933   3.666  1.00 30.00           N  
ATOM   2336  H   HIS A 145      42.692  -8.517   2.781  1.00110.00           H  
ATOM   2337  HA  HIS A 145      39.879  -9.323   2.766  1.00110.00           H  
ATOM   2338  HB2 HIS A 145      41.935  -8.921   4.968  1.00110.00           H  
ATOM   2339  HB3 HIS A 145      40.272  -9.302   5.337  1.00110.00           H  
ATOM   2340  HD1 HIS A 145      42.279 -11.330   6.190  1.00110.00           H  
ATOM   2341  HD2 HIS A 145      40.531 -11.485   2.389  1.00110.00           H  
ATOM   2342  HE1 HIS A 145      42.437 -13.702   5.391  1.00110.00           H  
ATOM   2343  N   GLU A 146      40.466  -6.293   3.789  1.00 30.00           N  
ATOM   2344  CA  GLU A 146      39.775  -5.054   4.134  1.00 30.00           C  
ATOM   2345  C   GLU A 146      39.097  -4.452   2.910  1.00 30.00           C  
ATOM   2346  O   GLU A 146      38.255  -3.561   3.019  1.00 30.00           O  
ATOM   2347  CB  GLU A 146      40.745  -4.059   4.797  1.00 30.00           C  
ATOM   2348  CG  GLU A 146      41.160  -4.463   6.230  1.00110.00           C  
ATOM   2349  CD  GLU A 146      42.250  -3.572   6.829  1.00110.00           C  
ATOM   2350  OE1 GLU A 146      42.723  -2.649   6.131  1.00110.00           O  
ATOM   2351  OE2 GLU A 146      42.642  -3.850   7.982  1.00110.00           O1-
ATOM   2352  H   GLU A 146      41.483  -6.289   3.731  1.00110.00           H  
ATOM   2353  HA  GLU A 146      38.974  -5.265   4.846  1.00110.00           H  
ATOM   2354  HB2 GLU A 146      41.624  -3.944   4.159  1.00110.00           H  
ATOM   2355  HB3 GLU A 146      40.280  -3.072   4.842  1.00110.00           H  
ATOM   2356  HG2 GLU A 146      40.291  -4.440   6.888  1.00110.00           H  
ATOM   2357  HG3 GLU A 146      41.527  -5.489   6.241  1.00110.00           H  
ATOM   2358  N   MET A 147      39.357  -5.013   1.752  1.00 30.00           N  
ATOM   2359  CA  MET A 147      38.618  -4.667   0.567  1.00 30.00           C  
ATOM   2360  C   MET A 147      37.883  -5.952   0.828  1.00 30.00           C  
ATOM   2361  O   MET A 147      38.494  -6.825   1.407  1.00 30.00           O  
ATOM   2362  CB  MET A 147      39.484  -4.733  -0.705  1.00 30.00           C  
ATOM   2363  CG  MET A 147      38.803  -4.134  -1.941  1.00110.00           C  
ATOM   2364  SD  MET A 147      38.909  -2.324  -2.006  1.00110.00           S  
ATOM   2365  CE  MET A 147      38.267  -2.034  -3.676  1.00110.00           C  
ATOM   2366  H   MET A 147      39.549  -6.020   1.805  1.00110.00           H  
ATOM   2367  HA  MET A 147      37.978  -3.782   0.624  1.00110.00           H  
ATOM   2368  HB2 MET A 147      40.431  -4.223  -0.531  1.00110.00           H  
ATOM   2369  HB3 MET A 147      39.757  -5.770  -0.913  1.00110.00           H  
ATOM   2370  HG2 MET A 147      39.282  -4.524  -2.837  1.00110.00           H  
ATOM   2371  HG3 MET A 147      37.760  -4.446  -1.997  1.00110.00           H  
ATOM   2372  HE1 MET A 147      38.245  -0.966  -3.892  1.00110.00           H  
ATOM   2373  HE2 MET A 147      38.905  -2.518  -4.414  1.00110.00           H  
ATOM   2374  HE3 MET A 147      37.256  -2.428  -3.776  1.00110.00           H  
ATOM   2375  N   GLY A 148      36.616  -6.083   0.511  1.00 30.00           N  
ATOM   2376  CA  GLY A 148      35.923  -7.302   0.897  1.00 30.00           C  
ATOM   2377  C   GLY A 148      36.050  -8.479  -0.014  1.00 30.00           C  
ATOM   2378  O   GLY A 148      35.095  -8.964  -0.575  1.00 30.00           O  
ATOM   2379  H   GLY A 148      36.111  -5.345   0.047  1.00110.00           H  
ATOM   2380  HA2 GLY A 148      36.184  -7.611   1.913  1.00110.00           H  
ATOM   2381  HA3 GLY A 148      34.864  -7.046   0.962  1.00110.00           H  
ATOM   2382  N   ILE A 149      37.267  -8.951  -0.106  1.00 30.00           N  
ATOM   2383  CA  ILE A 149      37.642 -10.127  -0.897  1.00 30.00           C  
ATOM   2384  C   ILE A 149      38.342 -11.230  -0.084  1.00 30.00           C  
ATOM   2385  O   ILE A 149      39.209 -10.947   0.730  1.00 30.00           O  
ATOM   2386  CB  ILE A 149      38.592  -9.722  -2.039  1.00 30.00           C  
ATOM   2387  CG1 ILE A 149      38.024  -8.502  -2.827  1.00110.00           C  
ATOM   2388  CG2 ILE A 149      38.878 -10.889  -3.015  1.00110.00           C  
ATOM   2389  CD1 ILE A 149      38.813  -8.062  -4.071  1.00110.00           C  
ATOM   2390  H   ILE A 149      38.005  -8.524   0.455  1.00110.00           H  
ATOM   2391  HA  ILE A 149      36.748 -10.568  -1.336  1.00110.00           H  
ATOM   2392  HB  ILE A 149      39.534  -9.403  -1.596  1.00110.00           H  
ATOM   2393 HG12 ILE A 149      36.992  -8.703  -3.119  1.00110.00           H  
ATOM   2394 HG13 ILE A 149      37.984  -7.637  -2.165  1.00110.00           H  
ATOM   2395 HG21 ILE A 149      39.434 -10.587  -3.900  1.00110.00           H  
ATOM   2396 HG22 ILE A 149      39.493 -11.651  -2.543  1.00110.00           H  
ATOM   2397 HG23 ILE A 149      37.955 -11.356  -3.361  1.00110.00           H  
ATOM   2398 HD11 ILE A 149      38.470  -7.087  -4.418  1.00110.00           H  
ATOM   2399 HD12 ILE A 149      39.878  -7.985  -3.861  1.00110.00           H  
ATOM   2400 HD13 ILE A 149      38.680  -8.755  -4.902  1.00110.00           H  
ATOM   2401  N   ILE A 150      37.941 -12.476  -0.334  1.00 30.00           N  
ATOM   2402  CA  ILE A 150      38.668 -13.685   0.069  1.00 30.00           C  
ATOM   2403  C   ILE A 150      39.521 -14.192  -1.104  1.00 30.00           C  
ATOM   2404  O   ILE A 150      39.076 -14.138  -2.246  1.00 30.00           O  
ATOM   2405  CB  ILE A 150      37.701 -14.818   0.460  1.00 30.00           C  
ATOM   2406  CG1 ILE A 150      36.452 -14.321   1.240  1.00110.00           C  
ATOM   2407  CG2 ILE A 150      38.432 -15.876   1.323  1.00110.00           C  
ATOM   2408  CD1 ILE A 150      35.491 -15.437   1.691  1.00110.00           C  
ATOM   2409  H   ILE A 150      37.220 -12.592  -1.036  1.00110.00           H  
ATOM   2410  HA  ILE A 150      39.325 -13.452   0.911  1.00110.00           H  
ATOM   2411  HB  ILE A 150      37.324 -15.300  -0.444  1.00110.00           H  
ATOM   2412 HG12 ILE A 150      36.765 -13.741   2.110  1.00110.00           H  
ATOM   2413 HG13 ILE A 150      35.878 -13.638   0.613  1.00110.00           H  
ATOM   2414 HG21 ILE A 150      37.813 -16.744   1.542  1.00110.00           H  
ATOM   2415 HG22 ILE A 150      39.328 -16.261   0.843  1.00110.00           H  
ATOM   2416 HG23 ILE A 150      38.742 -15.452   2.279  1.00110.00           H  
ATOM   2417 HD11 ILE A 150      34.585 -15.027   2.132  1.00110.00           H  
ATOM   2418 HD12 ILE A 150      35.189 -16.061   0.851  1.00110.00           H  
ATOM   2419 HD13 ILE A 150      35.929 -16.076   2.458  1.00110.00           H  
ATOM   2420  N   HIS A 151      40.699 -14.737  -0.836  1.00 30.00           N  
ATOM   2421  CA  HIS A 151      41.535 -15.236  -1.936  1.00 30.00           C  
ATOM   2422  C   HIS A 151      41.166 -16.682  -2.287  1.00 30.00           C  
ATOM   2423  O   HIS A 151      40.964 -17.022  -3.464  1.00 30.00           O  
ATOM   2424  CB  HIS A 151      43.015 -15.126  -1.573  1.00 30.00           C  
ATOM   2425  CG  HIS A 151      43.951 -15.605  -2.641  1.00 30.00           C  
ATOM   2426  ND1 HIS A 151      44.160 -16.942  -2.896  1.00 30.00           N  
ATOM   2427  CD2 HIS A 151      44.750 -14.925  -3.504  1.00 30.00           C  
ATOM   2428  CE1 HIS A 151      45.046 -17.068  -3.875  1.00 30.00           C  
ATOM   2429  NE2 HIS A 151      45.420 -15.855  -4.258  1.00 30.00           N  
ATOM   2430  H   HIS A 151      41.022 -14.794   0.131  1.00110.00           H  
ATOM   2431  HA  HIS A 151      41.388 -14.640  -2.841  1.00110.00           H  
ATOM   2432  HB2 HIS A 151      43.273 -14.095  -1.350  1.00110.00           H  
ATOM   2433  HB3 HIS A 151      43.230 -15.677  -0.656  1.00110.00           H  
ATOM   2434  HD1 HIS A 151      43.857 -17.700  -2.314  1.00110.00           H  
ATOM   2435  HD2 HIS A 151      44.906 -13.865  -3.643  1.00110.00           H  
ATOM   2436  HE1 HIS A 151      45.429 -17.968  -4.326  1.00110.00           H  
ATOM   2437  N   ARG A 152      41.109 -17.523  -1.252  1.00 30.00           N  
ATOM   2438  CA  ARG A 152      40.646 -18.907  -1.353  1.00 30.00           C  
ATOM   2439  C   ARG A 152      41.563 -19.872  -2.120  1.00 30.00           C  
ATOM   2440  O   ARG A 152      41.161 -20.992  -2.417  1.00 30.00           O  
ATOM   2441  CB  ARG A 152      39.235 -18.952  -1.984  1.00 30.00           C  
ATOM   2442  CG  ARG A 152      38.223 -17.990  -1.356  1.00 30.00           C  
ATOM   2443  CD  ARG A 152      36.769 -18.424  -1.589  1.00 30.00           C  
ATOM   2444  NE  ARG A 152      36.369 -18.339  -2.996  1.00 30.00           N  
ATOM   2445  CZ  ARG A 152      35.196 -18.736  -3.470  1.00 30.00           C  
ATOM   2446  NH1 ARG A 152      34.930 -18.596  -4.762  1.00 30.00           N  
ATOM   2447  NH2 ARG A 152      34.274 -19.267  -2.649  1.00 30.00           N1+
ATOM   2448  H   ARG A 152      41.323 -17.176  -0.320  1.00110.00           H  
ATOM   2449  HA  ARG A 152      40.585 -19.284  -0.331  1.00110.00           H  
ATOM   2450  HB2 ARG A 152      39.268 -18.809  -3.065  1.00110.00           H  
ATOM   2451  HB3 ARG A 152      38.869 -19.960  -1.848  1.00110.00           H  
ATOM   2452  HG2 ARG A 152      38.390 -17.986  -0.282  1.00110.00           H  
ATOM   2453  HG3 ARG A 152      38.379 -16.974  -1.717  1.00110.00           H  
ATOM   2454  HD2 ARG A 152      36.607 -19.397  -1.139  1.00110.00           H  
ATOM   2455  HD3 ARG A 152      36.117 -17.746  -1.037  1.00110.00           H  
ATOM   2456  HE  ARG A 152      37.068 -17.987  -3.650  1.00110.00           H  
ATOM   2457 HH11 ARG A 152      34.047 -18.888  -5.154  1.00110.00           H  
ATOM   2458 HH12 ARG A 152      35.628 -18.187  -5.371  1.00110.00           H  
ATOM   2459 HH21 ARG A 152      33.373 -19.547  -3.005  1.00110.00           H  
ATOM   2460 HH22 ARG A 152      34.463 -19.391  -1.658  1.00110.00           H  
ATOM   2461  N   ASP A 153      42.796 -19.474  -2.439  1.00 30.00           N  
ATOM   2462  CA  ASP A 153      43.711 -20.434  -3.054  1.00 30.00           C  
ATOM   2463  C   ASP A 153      45.148 -20.091  -2.696  1.00 30.00           C  
ATOM   2464  O   ASP A 153      46.074 -20.165  -3.523  1.00 30.00           O  
ATOM   2465  CB  ASP A 153      43.492 -20.480  -4.580  1.00 30.00           C  
ATOM   2466  CG  ASP A 153      44.131 -21.701  -5.239  1.00 30.00           C  
ATOM   2467  OD1 ASP A 153      44.417 -22.682  -4.515  1.00 30.00           O  
ATOM   2468  OD2 ASP A 153      44.337 -21.682  -6.486  1.00 30.00           O1-
ATOM   2469  H   ASP A 153      42.966 -18.490  -2.483  1.00110.00           H  
ATOM   2470  HA  ASP A 153      43.548 -21.421  -2.612  1.00110.00           H  
ATOM   2471  HB2 ASP A 153      42.429 -20.528  -4.809  1.00110.00           H  
ATOM   2472  HB3 ASP A 153      43.863 -19.578  -5.068  1.00110.00           H  
ATOM   2473  N   VAL A 154      45.340 -19.694  -1.447  1.00 30.00           N  
ATOM   2474  CA  VAL A 154      46.682 -19.395  -1.000  1.00 30.00           C  
ATOM   2475  C   VAL A 154      47.450 -20.703  -0.886  1.00 30.00           C  
ATOM   2476  O   VAL A 154      46.973 -21.662  -0.272  1.00 30.00           O  
ATOM   2477  CB  VAL A 154      46.707 -18.651   0.348  1.00 30.00           C  
ATOM   2478  CG1 VAL A 154      48.126 -18.299   0.842  1.00110.00           C  
ATOM   2479  CG2 VAL A 154      45.838 -17.377   0.323  1.00110.00           C  
ATOM   2480  H   VAL A 154      44.589 -19.754  -0.779  1.00110.00           H  
ATOM   2481  HA  VAL A 154      47.168 -18.759  -1.746  1.00110.00           H  
ATOM   2482  HB  VAL A 154      46.253 -19.306   1.083  1.00110.00           H  
ATOM   2483 HG11 VAL A 154      48.082 -17.793   1.803  1.00110.00           H  
ATOM   2484 HG12 VAL A 154      48.749 -19.182   0.989  1.00110.00           H  
ATOM   2485 HG13 VAL A 154      48.639 -17.639   0.142  1.00110.00           H  
ATOM   2486 HG21 VAL A 154      45.866 -16.861   1.285  1.00110.00           H  
ATOM   2487 HG22 VAL A 154      46.181 -16.676  -0.438  1.00110.00           H  
ATOM   2488 HG23 VAL A 154      44.790 -17.601   0.122  1.00110.00           H  
ATOM   2489  N   LYS A 155      48.600 -20.746  -1.552  1.00 30.00           N  
ATOM   2490  CA  LYS A 155      49.564 -21.841  -1.452  1.00 30.00           C  
ATOM   2491  C   LYS A 155      50.858 -21.321  -2.086  1.00 30.00           C  
ATOM   2492  O   LYS A 155      50.843 -20.253  -2.690  1.00 30.00           O  
ATOM   2493  CB  LYS A 155      49.080 -23.098  -2.164  1.00 30.00           C  
ATOM   2494  CG  LYS A 155      48.776 -22.892  -3.652  1.00 30.00           C  
ATOM   2495  CD  LYS A 155      48.602 -24.233  -4.324  1.00 30.00           C  
ATOM   2496  CE  LYS A 155      47.698 -24.151  -5.520  1.00 30.00           C  
ATOM   2497  NZ  LYS A 155      47.384 -25.525  -5.990  1.00 30.00           N1+
ATOM   2498  H   LYS A 155      48.918 -19.947  -2.088  1.00110.00           H  
ATOM   2499  HA  LYS A 155      49.758 -22.062  -0.400  1.00110.00           H  
ATOM   2500  HB2 LYS A 155      49.837 -23.876  -2.048  1.00110.00           H  
ATOM   2501  HB3 LYS A 155      48.197 -23.494  -1.660  1.00110.00           H  
ATOM   2502  HG2 LYS A 155      47.867 -22.292  -3.736  1.00110.00           H  
ATOM   2503  HG3 LYS A 155      49.549 -22.337  -4.185  1.00110.00           H  
ATOM   2504  HD2 LYS A 155      49.569 -24.659  -4.589  1.00110.00           H  
ATOM   2505  HD3 LYS A 155      48.152 -24.931  -3.615  1.00110.00           H  
ATOM   2506  HE2 LYS A 155      46.761 -23.650  -5.277  1.00110.00           H  
ATOM   2507  HE3 LYS A 155      48.164 -23.580  -6.325  1.00110.00           H  
ATOM   2508  HZ1 LYS A 155      46.772 -25.467  -6.791  1.00110.00           H  
ATOM   2509  HZ2 LYS A 155      48.239 -25.993  -6.253  1.00110.00           H  
ATOM   2510  HZ3 LYS A 155      46.928 -26.038  -5.251  1.00110.00           H  
ATOM   2511  N   ALA A 156      51.947 -22.073  -1.976  1.00 30.00           N  
ATOM   2512  CA  ALA A 156      53.263 -21.536  -2.308  1.00 30.00           C  
ATOM   2513  C   ALA A 156      53.398 -21.162  -3.796  1.00 30.00           C  
ATOM   2514  O   ALA A 156      53.975 -20.114  -4.114  1.00 30.00           O  
ATOM   2515  CB  ALA A 156      54.365 -22.530  -1.896  1.00 30.00           C  
ATOM   2516  H   ALA A 156      51.887 -22.964  -1.505  1.00110.00           H  
ATOM   2517  HA  ALA A 156      53.399 -20.611  -1.742  1.00110.00           H  
ATOM   2518  HB1 ALA A 156      55.356 -22.137  -2.116  1.00110.00           H  
ATOM   2519  HB2 ALA A 156      54.330 -22.730  -0.825  1.00110.00           H  
ATOM   2520  HB3 ALA A 156      54.266 -23.484  -2.416  1.00110.00           H  
ATOM   2521  N   ASP A 157      52.848 -21.970  -4.703  1.00 30.00           N  
ATOM   2522  CA  ASP A 157      52.985 -21.659  -6.144  1.00 30.00           C  
ATOM   2523  C   ASP A 157      52.247 -20.373  -6.510  1.00 30.00           C  
ATOM   2524  O   ASP A 157      52.463 -19.814  -7.583  1.00 30.00           O  
ATOM   2525  CB  ASP A 157      52.496 -22.825  -7.023  1.00 30.00           C  
ATOM   2526  CG  ASP A 157      52.629 -24.251  -6.477  1.00110.00           C  
ATOM   2527  OD1 ASP A 157      51.970 -24.541  -5.454  1.00110.00           O  
ATOM   2528  OD2 ASP A 157      53.394 -25.035  -7.074  1.00110.00           O1-
ATOM   2529  H   ASP A 157      52.376 -22.827  -4.441  1.00110.00           H  
ATOM   2530  HA  ASP A 157      54.045 -21.503  -6.352  1.00110.00           H  
ATOM   2531  HB2 ASP A 157      51.432 -22.698  -7.236  1.00110.00           H  
ATOM   2532  HB3 ASP A 157      52.976 -22.765  -8.001  1.00110.00           H  
ATOM   2533  N   ASN A 158      51.398 -19.886  -5.606  1.00 30.00           N  
ATOM   2534  CA  ASN A 158      50.609 -18.681  -5.871  1.00 30.00           C  
ATOM   2535  C   ASN A 158      51.158 -17.459  -5.146  1.00 30.00           C  
ATOM   2536  O   ASN A 158      50.533 -16.393  -5.129  1.00 30.00           O  
ATOM   2537  CB  ASN A 158      49.140 -18.908  -5.495  1.00 30.00           C  
ATOM   2538  CG  ASN A 158      48.416 -19.774  -6.504  1.00 30.00           C  
ATOM   2539  OD1 ASN A 158      48.845 -19.898  -7.656  1.00 30.00           O  
ATOM   2540  ND2 ASN A 158      47.323 -20.382  -6.081  1.00 30.00           N  
ATOM   2541  H   ASN A 158      51.278 -20.353  -4.719  1.00110.00           H  
ATOM   2542  HA  ASN A 158      50.647 -18.377  -6.922  1.00110.00           H  
ATOM   2543  HB2 ASN A 158      49.055 -19.335  -4.496  1.00110.00           H  
ATOM   2544  HB3 ASN A 158      48.587 -17.968  -5.475  1.00110.00           H  
ATOM   2545 HD21 ASN A 158      46.756 -20.763  -6.836  1.00110.00           H  
ATOM   2546 HD22 ASN A 158      46.904 -20.212  -5.171  1.00110.00           H  
ATOM   2547  N   VAL A 159      52.352 -17.614  -4.586  1.00 30.00           N  
ATOM   2548  CA  VAL A 159      53.083 -16.504  -3.994  1.00 30.00           C  
ATOM   2549  C   VAL A 159      54.371 -16.274  -4.817  1.00 30.00           C  
ATOM   2550  O   VAL A 159      55.267 -17.111  -4.839  1.00 30.00           O  
ATOM   2551  CB  VAL A 159      53.390 -16.786  -2.511  1.00 30.00           C  
ATOM   2552  CG1 VAL A 159      54.158 -15.634  -1.829  1.00110.00           C  
ATOM   2553  CG2 VAL A 159      52.112 -17.063  -1.694  1.00110.00           C  
ATOM   2554  H   VAL A 159      52.823 -18.507  -4.679  1.00110.00           H  
ATOM   2555  HA  VAL A 159      52.511 -15.573  -4.042  1.00110.00           H  
ATOM   2556  HB  VAL A 159      54.010 -17.683  -2.458  1.00110.00           H  
ATOM   2557 HG11 VAL A 159      54.339 -15.847  -0.776  1.00110.00           H  
ATOM   2558 HG12 VAL A 159      55.131 -15.455  -2.288  1.00110.00           H  
ATOM   2559 HG13 VAL A 159      53.590 -14.705  -1.884  1.00110.00           H  
ATOM   2560 HG21 VAL A 159      52.345 -17.275  -0.650  1.00110.00           H  
ATOM   2561 HG22 VAL A 159      51.434 -16.209  -1.718  1.00110.00           H  
ATOM   2562 HG23 VAL A 159      51.565 -17.921  -2.077  1.00110.00           H  
ATOM   2563  N   LEU A 160      54.426 -15.137  -5.498  1.00 30.00           N  
ATOM   2564  CA  LEU A 160      55.545 -14.821  -6.392  1.00 30.00           C  
ATOM   2565  C   LEU A 160      56.573 -13.979  -5.653  1.00 30.00           C  
ATOM   2566  O   LEU A 160      56.203 -13.219  -4.762  1.00 30.00           O  
ATOM   2567  CB  LEU A 160      55.030 -14.080  -7.635  1.00 30.00           C  
ATOM   2568  CG  LEU A 160      53.853 -14.765  -8.339  1.00 30.00           C  
ATOM   2569  CD1 LEU A 160      53.306 -13.940  -9.505  1.00 30.00           C  
ATOM   2570  CD2 LEU A 160      54.207 -16.199  -8.784  1.00 30.00           C  
ATOM   2571  H   LEU A 160      53.706 -14.430  -5.369  1.00110.00           H  
ATOM   2572  HA  LEU A 160      56.024 -15.724  -6.744  1.00110.00           H  
ATOM   2573  HB2 LEU A 160      54.742 -13.062  -7.363  1.00110.00           H  
ATOM   2574  HB3 LEU A 160      55.853 -13.986  -8.337  1.00110.00           H  
ATOM   2575  HG  LEU A 160      53.023 -14.844  -7.635  1.00110.00           H  
ATOM   2576 HD11 LEU A 160      52.461 -14.436  -9.986  1.00110.00           H  
ATOM   2577 HD12 LEU A 160      52.964 -12.960  -9.171  1.00110.00           H  
ATOM   2578 HD13 LEU A 160      54.073 -13.780 -10.260  1.00110.00           H  
ATOM   2579 HD21 LEU A 160      53.372 -16.631  -9.335  1.00110.00           H  
ATOM   2580 HD22 LEU A 160      55.093 -16.230  -9.420  1.00110.00           H  
ATOM   2581 HD23 LEU A 160      54.359 -16.838  -7.918  1.00110.00           H  
ATOM   2582  N   ILE A 161      57.845 -14.068  -6.060  1.00 30.00           N  
ATOM   2583  CA  ILE A 161      58.918 -13.298  -5.444  1.00 30.00           C  
ATOM   2584  C   ILE A 161      59.898 -12.826  -6.537  1.00 30.00           C  
ATOM   2585  O   ILE A 161      60.413 -13.646  -7.290  1.00 30.00           O  
ATOM   2586  CB  ILE A 161      59.666 -14.150  -4.402  1.00 30.00           C  
ATOM   2587  CG1 ILE A 161      58.773 -14.323  -3.136  1.00110.00           C  
ATOM   2588  CG2 ILE A 161      61.073 -13.608  -4.012  1.00110.00           C  
ATOM   2589  CD1 ILE A 161      59.489 -14.555  -1.793  1.00110.00           C  
ATOM   2590  H   ILE A 161      58.074 -14.656  -6.857  1.00110.00           H  
ATOM   2591  HA  ILE A 161      58.526 -12.399  -4.976  1.00110.00           H  
ATOM   2592  HB  ILE A 161      59.839 -15.142  -4.823  1.00110.00           H  
ATOM   2593 HG12 ILE A 161      58.160 -13.433  -2.995  1.00110.00           H  
ATOM   2594 HG13 ILE A 161      58.064 -15.135  -3.307  1.00110.00           H  
ATOM   2595 HG21 ILE A 161      61.571 -14.244  -3.281  1.00110.00           H  
ATOM   2596 HG22 ILE A 161      61.765 -13.585  -4.854  1.00110.00           H  
ATOM   2597 HG23 ILE A 161      61.014 -12.599  -3.602  1.00110.00           H  
ATOM   2598 HD11 ILE A 161      58.761 -14.698  -0.995  1.00110.00           H  
ATOM   2599 HD12 ILE A 161      60.136 -15.432  -1.822  1.00110.00           H  
ATOM   2600 HD13 ILE A 161      60.093 -13.694  -1.503  1.00110.00           H  
ATOM   2601  N   ASN A 162      60.158 -11.525  -6.618  1.00 30.00           N  
ATOM   2602  CA  ASN A 162      61.118 -11.021  -7.617  1.00 30.00           C  
ATOM   2603  C   ASN A 162      62.514 -11.003  -7.045  1.00 30.00           C  
ATOM   2604  O   ASN A 162      62.695 -11.208  -5.845  1.00 30.00           O  
ATOM   2605  CB  ASN A 162      60.722  -9.629  -8.117  1.00 30.00           C  
ATOM   2606  CG  ASN A 162      60.807  -8.548  -7.039  1.00 30.00           C  
ATOM   2607  OD1 ASN A 162      61.428  -8.711  -5.979  1.00 30.00           O  
ATOM   2608  ND2 ASN A 162      60.182  -7.413  -7.329  1.00 30.00           N  
ATOM   2609  H   ASN A 162      59.780 -10.898  -5.917  1.00110.00           H  
ATOM   2610  HA  ASN A 162      61.140 -11.672  -8.493  1.00110.00           H  
ATOM   2611  HB2 ASN A 162      61.360  -9.326  -8.949  1.00110.00           H  
ATOM   2612  HB3 ASN A 162      59.707  -9.666  -8.516  1.00110.00           H  
ATOM   2613 HD21 ASN A 162      60.261  -6.625  -6.706  1.00110.00           H  
ATOM   2614 HD22 ASN A 162      59.711  -7.300  -8.214  1.00110.00           H  
ATOM   2615  N   ARG A 163      63.510 -10.725  -7.884  1.00 30.00           N  
ATOM   2616  CA  ARG A 163      64.882 -10.787  -7.404  1.00 30.00           C  
ATOM   2617  C   ARG A 163      65.208  -9.651  -6.444  1.00 30.00           C  
ATOM   2618  O   ARG A 163      66.168  -9.732  -5.696  1.00 30.00           O  
ATOM   2619  CB  ARG A 163      65.861 -10.834  -8.592  1.00 30.00           C  
ATOM   2620  CG  ARG A 163      65.867 -12.257  -9.179  1.00110.00           C  
ATOM   2621  CD  ARG A 163      66.451 -12.385 -10.586  1.00110.00           C  
ATOM   2622  NE  ARG A 163      66.477 -13.803 -10.973  1.00110.00           N  
ATOM   2623  CZ  ARG A 163      66.301 -14.319 -12.196  1.00110.00           C  
ATOM   2624  NH1 ARG A 163      66.038 -13.554 -13.260  1.00110.00           N  
ATOM   2625  NH2 ARG A 163      66.385 -15.640 -12.353  1.00110.00           N1+
ATOM   2626  H   ARG A 163      63.330 -10.612  -8.873  1.00110.00           H  
ATOM   2627  HA  ARG A 163      65.014 -11.698  -6.813  1.00110.00           H  
ATOM   2628  HB2 ARG A 163      65.576 -10.099  -9.346  1.00110.00           H  
ATOM   2629  HB3 ARG A 163      66.874 -10.578  -8.275  1.00110.00           H  
ATOM   2630  HG2 ARG A 163      66.404 -12.922  -8.503  1.00110.00           H  
ATOM   2631  HG3 ARG A 163      64.851 -12.643  -9.207  1.00110.00           H  
ATOM   2632  HD2 ARG A 163      65.846 -11.810 -11.287  1.00110.00           H  
ATOM   2633  HD3 ARG A 163      67.466 -11.987 -10.627  1.00110.00           H  
ATOM   2634  HE  ARG A 163      66.729 -14.445 -10.230  1.00110.00           H  
ATOM   2635 HH11 ARG A 163      65.921 -13.980 -14.173  1.00110.00           H  
ATOM   2636 HH12 ARG A 163      65.985 -12.550 -13.177  1.00110.00           H  
ATOM   2637 HH21 ARG A 163      66.247 -16.039 -13.277  1.00110.00           H  
ATOM   2638 HH22 ARG A 163      66.573 -16.261 -11.574  1.00110.00           H  
ATOM   2639  N   ASP A 164      64.390  -8.606  -6.448  1.00 30.00           N  
ATOM   2640  CA  ASP A 164      64.521  -7.547  -5.457  1.00 30.00           C  
ATOM   2641  C   ASP A 164      64.040  -7.993  -4.074  1.00 30.00           C  
ATOM   2642  O   ASP A 164      64.243  -7.287  -3.091  1.00 30.00           O  
ATOM   2643  CB  ASP A 164      63.730  -6.301  -5.896  1.00 30.00           C  
ATOM   2644  CG  ASP A 164      63.971  -5.856  -7.338  1.00110.00           C  
ATOM   2645  OD1 ASP A 164      64.797  -4.939  -7.527  1.00110.00           O  
ATOM   2646  OD2 ASP A 164      63.333  -6.445  -8.237  1.00110.00           O1-
ATOM   2647  H   ASP A 164      63.598  -8.580  -7.074  1.00110.00           H  
ATOM   2648  HA  ASP A 164      65.574  -7.268  -5.369  1.00110.00           H  
ATOM   2649  HB2 ASP A 164      62.659  -6.460  -5.775  1.00110.00           H  
ATOM   2650  HB3 ASP A 164      63.973  -5.468  -5.234  1.00110.00           H  
ATOM   2651  N   GLY A 165      63.384  -9.149  -4.004  1.00 30.00           N  
ATOM   2652  CA  GLY A 165      62.967  -9.719  -2.732  1.00 30.00           C  
ATOM   2653  C   GLY A 165      61.548  -9.316  -2.367  1.00 30.00           C  
ATOM   2654  O   GLY A 165      61.119  -9.466  -1.217  1.00 30.00           O  
ATOM   2655  H   GLY A 165      63.202  -9.679  -4.854  1.00110.00           H  
ATOM   2656  HA2 GLY A 165      63.010 -10.806  -2.810  1.00110.00           H  
ATOM   2657  HA3 GLY A 165      63.627  -9.441  -1.910  1.00110.00           H  
ATOM   2658  N   SER A 166      60.805  -8.822  -3.353  1.00 30.00           N  
ATOM   2659  CA  SER A 166      59.460  -8.341  -3.112  1.00 30.00           C  
ATOM   2660  C   SER A 166      58.412  -9.447  -3.332  1.00 30.00           C  
ATOM   2661  O   SER A 166      58.366 -10.084  -4.389  1.00 30.00           O  
ATOM   2662  CB  SER A 166      59.164  -7.119  -4.001  1.00 30.00           C  
ATOM   2663  OG  SER A 166      60.076  -6.084  -3.678  1.00110.00           O  
ATOM   2664  H   SER A 166      61.167  -8.825  -4.310  1.00110.00           H  
ATOM   2665  HA  SER A 166      59.373  -8.003  -2.079  1.00110.00           H  
ATOM   2666  HB2 SER A 166      59.210  -7.377  -5.050  1.00110.00           H  
ATOM   2667  HB3 SER A 166      58.147  -6.759  -3.837  1.00110.00           H  
ATOM   2668  HG  SER A 166      60.954  -6.400  -3.857  1.00110.00           H  
ATOM   2669  N   VAL A 167      57.574  -9.657  -2.321  1.00 30.00           N  
ATOM   2670  CA  VAL A 167      56.466 -10.623  -2.386  1.00 30.00           C  
ATOM   2671  C   VAL A 167      55.229 -10.030  -3.055  1.00 30.00           C  
ATOM   2672  O   VAL A 167      54.824  -8.907  -2.741  1.00 30.00           O  
ATOM   2673  CB  VAL A 167      56.055 -11.106  -0.983  1.00 30.00           C  
ATOM   2674  CG1 VAL A 167      55.128 -12.336  -1.131  1.00110.00           C  
ATOM   2675  CG2 VAL A 167      57.262 -11.505  -0.124  1.00110.00           C  
ATOM   2676  H   VAL A 167      57.693  -9.155  -1.462  1.00110.00           H  
ATOM   2677  HA  VAL A 167      56.811 -11.475  -2.975  1.00110.00           H  
ATOM   2678  HB  VAL A 167      55.505 -10.328  -0.457  1.00110.00           H  
ATOM   2679 HG11 VAL A 167      55.320 -13.096  -0.379  1.00110.00           H  
ATOM   2680 HG12 VAL A 167      54.076 -12.051  -1.082  1.00110.00           H  
ATOM   2681 HG13 VAL A 167      55.276 -12.852  -2.081  1.00110.00           H  
ATOM   2682 HG21 VAL A 167      56.893 -11.940   0.800  1.00110.00           H  
ATOM   2683 HG22 VAL A 167      57.877 -12.255  -0.623  1.00110.00           H  
ATOM   2684 HG23 VAL A 167      57.903 -10.665   0.137  1.00110.00           H  
ATOM   2685  N   GLN A 168      54.638 -10.771  -3.991  1.00 30.00           N  
ATOM   2686  CA  GLN A 168      53.292 -10.452  -4.434  1.00 30.00           C  
ATOM   2687  C   GLN A 168      52.396 -11.696  -4.395  1.00 30.00           C  
ATOM   2688  O   GLN A 168      52.761 -12.780  -4.878  1.00 30.00           O  
ATOM   2689  CB  GLN A 168      53.311  -9.827  -5.841  1.00 30.00           C  
ATOM   2690  CG  GLN A 168      54.057  -8.471  -5.829  1.00110.00           C  
ATOM   2691  CD  GLN A 168      53.765  -7.570  -7.022  1.00110.00           C  
ATOM   2692  OE1 GLN A 168      53.705  -8.020  -8.161  1.00110.00           O  
ATOM   2693  NE2 GLN A 168      53.576  -6.281  -6.769  1.00110.00           N  
ATOM   2694  H   GLN A 168      55.017 -11.683  -4.240  1.00110.00           H  
ATOM   2695  HA  GLN A 168      52.834  -9.739  -3.757  1.00110.00           H  
ATOM   2696  HB2 GLN A 168      53.772 -10.503  -6.563  1.00110.00           H  
ATOM   2697  HB3 GLN A 168      52.286  -9.677  -6.179  1.00110.00           H  
ATOM   2698  HG2 GLN A 168      53.789  -7.921  -4.927  1.00110.00           H  
ATOM   2699  HG3 GLN A 168      55.134  -8.635  -5.779  1.00110.00           H  
ATOM   2700 HE21 GLN A 168      53.337  -5.660  -7.525  1.00110.00           H  
ATOM   2701 HE22 GLN A 168      53.644  -5.931  -5.819  1.00110.00           H  
ATOM   2702  N   LEU A 169      51.225 -11.515  -3.797  1.00 30.00           N  
ATOM   2703  CA  LEU A 169      50.173 -12.533  -3.780  1.00 30.00           C  
ATOM   2704  C   LEU A 169      49.520 -12.584  -5.156  1.00 30.00           C  
ATOM   2705  O   LEU A 169      49.198 -11.540  -5.723  1.00 30.00           O  
ATOM   2706  CB  LEU A 169      49.152 -12.188  -2.713  1.00 30.00           C  
ATOM   2707  CG  LEU A 169      47.927 -13.081  -2.520  1.00 30.00           C  
ATOM   2708  CD1 LEU A 169      48.353 -14.503  -2.196  1.00 30.00           C  
ATOM   2709  CD2 LEU A 169      47.142 -12.499  -1.372  1.00 30.00           C  
ATOM   2710  H   LEU A 169      51.004 -10.600  -3.416  1.00110.00           H  
ATOM   2711  HA  LEU A 169      50.623 -13.505  -3.566  1.00110.00           H  
ATOM   2712  HB2 LEU A 169      49.692 -12.120  -1.767  1.00110.00           H  
ATOM   2713  HB3 LEU A 169      48.804 -11.171  -2.907  1.00110.00           H  
ATOM   2714  HG  LEU A 169      47.307 -13.084  -3.419  1.00110.00           H  
ATOM   2715 HD11 LEU A 169      47.483 -15.128  -1.991  1.00110.00           H  
ATOM   2716 HD12 LEU A 169      48.873 -14.974  -3.031  1.00110.00           H  
ATOM   2717 HD13 LEU A 169      49.007 -14.550  -1.324  1.00110.00           H  
ATOM   2718 HD21 LEU A 169      46.241 -13.085  -1.183  1.00110.00           H  
ATOM   2719 HD22 LEU A 169      47.720 -12.483  -0.448  1.00110.00           H  
ATOM   2720 HD23 LEU A 169      46.820 -11.478  -1.580  1.00110.00           H  
ATOM   2721  N   GLY A 170      49.301 -13.777  -5.695  1.00 30.00           N  
ATOM   2722  CA  GLY A 170      48.872 -13.895  -7.092  1.00 30.00           C  
ATOM   2723  C   GLY A 170      47.844 -15.021  -7.265  1.00 30.00           C  
ATOM   2724  O   GLY A 170      47.502 -15.716  -6.304  1.00 30.00           O  
ATOM   2725  H   GLY A 170      49.522 -14.651  -5.225  1.00110.00           H  
ATOM   2726  HA2 GLY A 170      48.384 -12.999  -7.461  1.00110.00           H  
ATOM   2727  HA3 GLY A 170      49.740 -14.087  -7.723  1.00110.00           H  
ATOM   2728  N   ASP A 171      47.359 -15.175  -8.498  1.00 30.00           N  
ATOM   2729  CA  ASP A 171      46.333 -16.156  -8.843  1.00 30.00           C  
ATOM   2730  C   ASP A 171      44.857 -16.070  -8.409  1.00 30.00           C  
ATOM   2731  O   ASP A 171      44.289 -17.015  -7.810  1.00 30.00           O  
ATOM   2732  CB  ASP A 171      46.812 -17.581  -8.568  1.00 30.00           C  
ATOM   2733  CG  ASP A 171      45.901 -18.623  -9.181  1.00 30.00           C  
ATOM   2734  OD1 ASP A 171      44.923 -18.236  -9.860  1.00 30.00           O  
ATOM   2735  OD2 ASP A 171      46.158 -19.827  -8.984  1.00 30.00           O1-
ATOM   2736  H   ASP A 171      47.757 -14.641  -9.254  1.00110.00           H  
ATOM   2737  HA  ASP A 171      46.295 -16.064  -9.931  1.00110.00           H  
ATOM   2738  HB2 ASP A 171      47.818 -17.725  -8.954  1.00110.00           H  
ATOM   2739  HB3 ASP A 171      46.847 -17.781  -7.501  1.00110.00           H  
ATOM   2740  N   PHE A 172      44.281 -14.889  -8.620  1.00 30.00           N  
ATOM   2741  CA  PHE A 172      43.018 -14.494  -8.020  1.00 30.00           C  
ATOM   2742  C   PHE A 172      41.823 -15.181  -8.666  1.00 30.00           C  
ATOM   2743  O   PHE A 172      40.675 -14.761  -8.481  1.00 30.00           O  
ATOM   2744  CB  PHE A 172      42.876 -12.973  -8.048  1.00 30.00           C  
ATOM   2745  CG  PHE A 172      43.607 -12.306  -6.924  1.00 30.00           C  
ATOM   2746  CD1 PHE A 172      44.958 -11.993  -7.043  1.00 30.00           C  
ATOM   2747  CD2 PHE A 172      42.962 -12.056  -5.715  1.00 30.00           C  
ATOM   2748  CE1 PHE A 172      45.641 -11.421  -5.988  1.00 30.00           C  
ATOM   2749  CE2 PHE A 172      43.635 -11.474  -4.660  1.00 30.00           C  
ATOM   2750  CZ  PHE A 172      44.984 -11.155  -4.797  1.00 30.00           C  
ATOM   2751  H   PHE A 172      44.842 -14.184  -9.070  1.00110.00           H  
ATOM   2752  HA  PHE A 172      43.008 -14.827  -6.979  1.00110.00           H  
ATOM   2753  HB2 PHE A 172      43.223 -12.573  -9.002  1.00110.00           H  
ATOM   2754  HB3 PHE A 172      41.838 -12.652  -7.977  1.00110.00           H  
ATOM   2755  HD1 PHE A 172      45.495 -12.198  -7.958  1.00110.00           H  
ATOM   2756  HD2 PHE A 172      41.919 -12.302  -5.596  1.00110.00           H  
ATOM   2757  HE1 PHE A 172      46.694 -11.201  -6.098  1.00110.00           H  
ATOM   2758  HE2 PHE A 172      43.115 -11.324  -3.741  1.00110.00           H  
ATOM   2759  HZ  PHE A 172      45.536 -10.767  -3.955  1.00110.00           H  
ATOM   2760  N   GLY A 173      42.104 -16.263  -9.388  1.00 30.00           N  
ATOM   2761  CA  GLY A 173      41.090 -16.985 -10.136  1.00 30.00           C  
ATOM   2762  C   GLY A 173      39.961 -17.572  -9.285  1.00 30.00           C  
ATOM   2763  O   GLY A 173      38.891 -17.856  -9.819  1.00 30.00           O  
ATOM   2764  H   GLY A 173      43.047 -16.651  -9.345  1.00110.00           H  
ATOM   2765  HA2 GLY A 173      40.626 -16.327 -10.867  1.00110.00           H  
ATOM   2766  HA3 GLY A 173      41.571 -17.791 -10.692  1.00110.00           H  
ATOM   2767  N   LEU A 174      40.191 -17.743  -7.981  1.00 30.00           N  
ATOM   2768  CA  LEU A 174      39.147 -18.320  -7.096  1.00 30.00           C  
ATOM   2769  C   LEU A 174      38.653 -17.330  -6.067  1.00 30.00           C  
ATOM   2770  O   LEU A 174      37.871 -17.694  -5.185  1.00 30.00           O  
ATOM   2771  CB  LEU A 174      39.680 -19.551  -6.355  1.00 30.00           C  
ATOM   2772  CG  LEU A 174      39.544 -20.893  -7.064  1.00 30.00           C  
ATOM   2773  CD1 LEU A 174      40.408 -20.917  -8.317  1.00 30.00           C  
ATOM   2774  CD2 LEU A 174      39.971 -21.996  -6.134  1.00 30.00           C  
ATOM   2775  H   LEU A 174      41.111 -17.547  -7.610  1.00110.00           H  
ATOM   2776  HA  LEU A 174      38.243 -18.614  -7.634  1.00110.00           H  
ATOM   2777  HB2 LEU A 174      40.721 -19.376  -6.078  1.00110.00           H  
ATOM   2778  HB3 LEU A 174      39.186 -19.675  -5.393  1.00110.00           H  
ATOM   2779  HG  LEU A 174      38.499 -21.053  -7.335  1.00110.00           H  
ATOM   2780 HD11 LEU A 174      40.463 -21.926  -8.728  1.00110.00           H  
ATOM   2781 HD12 LEU A 174      39.996 -20.295  -9.108  1.00110.00           H  
ATOM   2782 HD13 LEU A 174      41.433 -20.594  -8.119  1.00110.00           H  
ATOM   2783 HD21 LEU A 174      39.736 -22.979  -6.543  1.00110.00           H  
ATOM   2784 HD22 LEU A 174      41.045 -21.976  -5.942  1.00110.00           H  
ATOM   2785 HD23 LEU A 174      39.486 -21.918  -5.169  1.00110.00           H  
ATOM   2786  N   CYS A 175      39.107 -16.088  -6.154  1.00 30.00           N  
ATOM   2787  CA  CYS A 175      38.679 -15.084  -5.206  1.00 30.00           C  
ATOM   2788  C   CYS A 175      37.191 -14.756  -5.413  1.00 30.00           C  
ATOM   2789  O   CYS A 175      36.624 -15.069  -6.456  1.00 30.00           O  
ATOM   2790  CB  CYS A 175      39.538 -13.812  -5.335  1.00 30.00           C  
ATOM   2791  SG  CYS A 175      39.204 -12.779  -6.795  1.00110.00           S  
ATOM   2792  H   CYS A 175      39.667 -15.817  -6.952  1.00110.00           H  
ATOM   2793  HA  CYS A 175      38.810 -15.516  -4.215  1.00110.00           H  
ATOM   2794  HB2 CYS A 175      39.379 -13.169  -4.475  1.00110.00           H  
ATOM   2795  HB3 CYS A 175      40.593 -14.084  -5.318  1.00110.00           H  
ATOM   2796  HG  CYS A 175      39.673 -13.666  -7.694  1.00110.00           H  
ATOM   2797  N   ALA A 176      36.579 -14.122  -4.413  1.00 30.00           N  
ATOM   2798  CA  ALA A 176      35.203 -13.636  -4.530  1.00 30.00           C  
ATOM   2799  C   ALA A 176      34.920 -12.592  -3.458  1.00 30.00           C  
ATOM   2800  O   ALA A 176      35.630 -12.516  -2.454  1.00 30.00           O  
ATOM   2801  CB  ALA A 176      34.191 -14.791  -4.416  1.00 30.00           C  
ATOM   2802  H   ALA A 176      37.088 -13.870  -3.575  1.00110.00           H  
ATOM   2803  HA  ALA A 176      35.081 -13.148  -5.500  1.00110.00           H  
ATOM   2804  HB1 ALA A 176      33.164 -14.429  -4.480  1.00110.00           H  
ATOM   2805  HB2 ALA A 176      34.324 -15.523  -5.213  1.00110.00           H  
ATOM   2806  HB3 ALA A 176      34.294 -15.315  -3.464  1.00110.00           H  
ATOM   2807  N   PHE A 177      33.915 -11.757  -3.703  1.00 30.00           N  
ATOM   2808  CA  PHE A 177      33.406 -10.843  -2.685  1.00 30.00           C  
ATOM   2809  C   PHE A 177      32.818 -11.618  -1.524  1.00 30.00           C  
ATOM   2810  O   PHE A 177      32.233 -12.683  -1.721  1.00 30.00           O  
ATOM   2811  CB  PHE A 177      32.341  -9.899  -3.275  1.00 30.00           C  
ATOM   2812  CG  PHE A 177      32.884  -9.007  -4.381  1.00110.00           C  
ATOM   2813  CD1 PHE A 177      33.842  -8.015  -4.078  1.00110.00           C  
ATOM   2814  CD2 PHE A 177      32.461  -9.183  -5.715  1.00110.00           C  
ATOM   2815  CE1 PHE A 177      34.379  -7.211  -5.103  1.00110.00           C  
ATOM   2816  CE2 PHE A 177      32.998  -8.377  -6.739  1.00110.00           C  
ATOM   2817  CZ  PHE A 177      33.957  -7.393  -6.434  1.00110.00           C  
ATOM   2818  H   PHE A 177      33.387 -11.857  -4.555  1.00110.00           H  
ATOM   2819  HA  PHE A 177      34.260 -10.265  -2.349  1.00110.00           H  
ATOM   2820  HB2 PHE A 177      31.488 -10.471  -3.645  1.00110.00           H  
ATOM   2821  HB3 PHE A 177      31.949  -9.250  -2.490  1.00110.00           H  
ATOM   2822  HD1 PHE A 177      34.180  -7.875  -3.060  1.00110.00           H  
ATOM   2823  HD2 PHE A 177      31.731  -9.940  -5.964  1.00110.00           H  
ATOM   2824  HE1 PHE A 177      35.118  -6.459  -4.868  1.00110.00           H  
ATOM   2825  HE2 PHE A 177      32.675  -8.518  -7.762  1.00110.00           H  
ATOM   2826  HZ  PHE A 177      34.371  -6.777  -7.221  1.00110.00           H  
ATOM   2827  N   GLU A 178      33.002 -11.101  -0.314  1.00 30.00           N  
ATOM   2828  CA  GLU A 178      32.278 -11.627   0.842  1.00 30.00           C  
ATOM   2829  C   GLU A 178      31.621 -10.479   1.589  1.00 30.00           C  
ATOM   2830  O   GLU A 178      32.091  -9.346   1.544  1.00 30.00           O  
ATOM   2831  CB  GLU A 178      33.203 -12.422   1.783  1.00 30.00           C  
ATOM   2832  CG  GLU A 178      32.637 -13.003   3.104  1.00110.00           C  
ATOM   2833  CD  GLU A 178      31.520 -14.031   2.904  1.00110.00           C  
ATOM   2834  OE1 GLU A 178      30.456 -13.635   2.382  1.00110.00           O  
ATOM   2835  OE2 GLU A 178      31.746 -15.202   3.269  1.00110.00           O1-
ATOM   2836  H   GLU A 178      33.511 -10.227  -0.203  1.00110.00           H  
ATOM   2837  HA  GLU A 178      31.468 -12.282   0.522  1.00110.00           H  
ATOM   2838  HB2 GLU A 178      33.606 -13.247   1.198  1.00110.00           H  
ATOM   2839  HB3 GLU A 178      34.064 -11.801   2.033  1.00110.00           H  
ATOM   2840  HG2 GLU A 178      33.449 -13.488   3.649  1.00110.00           H  
ATOM   2841  HG3 GLU A 178      32.286 -12.216   3.769  1.00110.00           H  
ATOM   2842  N   GLY A 179      30.528 -10.782   2.274  1.00 30.00           N  
ATOM   2843  CA  GLY A 179      29.807  -9.796   3.065  1.00 30.00           C  
ATOM   2844  C   GLY A 179      30.383  -9.743   4.468  1.00 30.00           C  
ATOM   2845  O   GLY A 179      30.556 -10.775   5.113  1.00 30.00           O  
ATOM   2846  H   GLY A 179      30.323 -11.763   2.431  1.00110.00           H  
ATOM   2847  HA2 GLY A 179      29.820  -8.808   2.600  1.00110.00           H  
ATOM   2848  HA3 GLY A 179      28.762 -10.098   3.134  1.00110.00           H  
ATOM   2849  N   CYS A 180      30.554  -8.546   5.045  1.00110.00           N  
ATOM   2850  CA  CYS A 180      30.951  -8.361   6.449  1.00110.00           C  
ATOM   2851  C   CYS A 180      29.891  -8.851   7.473  1.00110.00           C  
ATOM   2852  O   CYS A 180      30.170  -8.894   8.671  1.00110.00           O  
ATOM   2853  CB  CYS A 180      31.330  -6.881   6.675  1.00110.00           C  
ATOM   2854  SG  CYS A 180      30.006  -5.736   6.165  1.00110.00           S  
ATOM   2855  H   CYS A 180      30.370  -7.707   4.508  1.00110.00           H  
ATOM   2856  HA  CYS A 180      31.848  -8.961   6.623  1.00110.00           H  
ATOM   2857  HB2 CYS A 180      31.578  -6.704   7.722  1.00110.00           H  
ATOM   2858  HB3 CYS A 180      32.229  -6.642   6.105  1.00110.00           H  
ATOM   2859  HG  CYS A 180      29.097  -6.191   7.035  1.00110.00           H  
ATOM   2860  N   GLY A 181      28.701  -9.245   7.000  1.00110.00           N  
ATOM   2861  CA  GLY A 181      27.678 -10.011   7.702  1.00110.00           C  
ATOM   2862  C   GLY A 181      27.416 -11.346   6.981  1.00110.00           C  
ATOM   2863  O   GLY A 181      27.820 -11.522   5.833  1.00110.00           O  
ATOM   2864  H   GLY A 181      28.634  -9.283   5.993  1.00110.00           H  
ATOM   2865  HA2 GLY A 181      27.964 -10.200   8.738  1.00110.00           H  
ATOM   2866  HA3 GLY A 181      26.755  -9.430   7.718  1.00110.00           H  
ATOM   2867  N   THR A 182      26.716 -12.264   7.660  1.00110.00           N  
ATOM   2868  CA  THR A 182      26.337 -13.636   7.291  1.00110.00           C  
ATOM   2869  C   THR A 182      25.991 -13.887   5.802  1.00110.00           C  
ATOM   2870  O   THR A 182      25.169 -13.162   5.237  1.00110.00           O  
ATOM   2871  CB  THR A 182      25.175 -14.060   8.226  1.00110.00           C  
ATOM   2872  OG1 THR A 182      24.113 -13.126   8.109  1.00110.00           O  
ATOM   2873  CG2 THR A 182      25.547 -14.159   9.714  1.00110.00           C  
ATOM   2874  H   THR A 182      26.364 -11.979   8.562  1.00110.00           H  
ATOM   2875  HA  THR A 182      27.203 -14.261   7.524  1.00110.00           H  
ATOM   2876  HB  THR A 182      24.804 -15.035   7.902  1.00110.00           H  
ATOM   2877  HG1 THR A 182      24.013 -12.932   7.179  1.00110.00           H  
ATOM   2878 HG21 THR A 182      24.686 -14.479  10.302  1.00110.00           H  
ATOM   2879 HG22 THR A 182      26.342 -14.887   9.875  1.00110.00           H  
ATOM   2880 HG23 THR A 182      25.880 -13.203  10.118  1.00110.00           H  
ATOM   2881  N   ARG A 183      26.551 -14.942   5.194  1.00110.00           N  
ATOM   2882  CA  ARG A 183      26.340 -15.367   3.811  1.00110.00           C  
ATOM   2883  C   ARG A 183      26.717 -16.853   3.689  1.00110.00           C  
ATOM   2884  O   ARG A 183      27.351 -17.377   4.601  1.00110.00           O  
ATOM   2885  CB  ARG A 183      27.119 -14.423   2.871  1.00110.00           C  
ATOM   2886  CG  ARG A 183      27.049 -14.755   1.373  1.00110.00           C  
ATOM   2887  CD  ARG A 183      27.449 -13.560   0.510  1.00110.00           C  
ATOM   2888  NE  ARG A 183      27.542 -13.940  -0.906  1.00110.00           N  
ATOM   2889  CZ  ARG A 183      28.452 -13.491  -1.781  1.00110.00           C  
ATOM   2890  NH1 ARG A 183      29.381 -12.606  -1.409  1.00110.00           N  
ATOM   2891  NH2 ARG A 183      28.434 -13.938  -3.039  1.00110.00           N1+
ATOM   2892  H   ARG A 183      27.164 -15.560   5.714  1.00110.00           H  
ATOM   2893  HA  ARG A 183      25.273 -15.291   3.590  1.00110.00           H  
ATOM   2894  HB2 ARG A 183      26.751 -13.408   3.021  1.00110.00           H  
ATOM   2895  HB3 ARG A 183      28.165 -14.406   3.181  1.00110.00           H  
ATOM   2896  HG2 ARG A 183      27.706 -15.599   1.150  1.00110.00           H  
ATOM   2897  HG3 ARG A 183      26.036 -15.056   1.105  1.00110.00           H  
ATOM   2898  HD2 ARG A 183      26.728 -12.748   0.617  1.00110.00           H  
ATOM   2899  HD3 ARG A 183      28.407 -13.181   0.862  1.00110.00           H  
ATOM   2900  HE  ARG A 183      26.842 -14.596  -1.225  1.00110.00           H  
ATOM   2901 HH11 ARG A 183      30.168 -12.387  -2.006  1.00110.00           H  
ATOM   2902 HH12 ARG A 183      29.405 -12.284  -0.454  1.00110.00           H  
ATOM   2903 HH21 ARG A 183      29.111 -13.617  -3.714  1.00110.00           H  
ATOM   2904 HH22 ARG A 183      27.749 -14.616  -3.337  1.00110.00           H  
ATOM   2905  N   ALA A 184      26.347 -17.530   2.592  1.00110.00           N  
ATOM   2906  CA  ALA A 184      26.817 -18.865   2.229  1.00110.00           C  
ATOM   2907  C   ALA A 184      27.648 -18.733   0.944  1.00110.00           C  
ATOM   2908  O   ALA A 184      27.188 -18.106  -0.013  1.00110.00           O  
ATOM   2909  CB  ALA A 184      25.596 -19.764   1.964  1.00110.00           C  
ATOM   2910  H   ALA A 184      25.891 -17.024   1.847  1.00110.00           H  
ATOM   2911  HA  ALA A 184      27.423 -19.311   3.020  1.00110.00           H  
ATOM   2912  HB1 ALA A 184      25.905 -20.767   1.665  1.00110.00           H  
ATOM   2913  HB2 ALA A 184      24.988 -19.865   2.863  1.00110.00           H  
ATOM   2914  HB3 ALA A 184      24.960 -19.366   1.171  1.00110.00           H  
ATOM   2915  N   LEU A 185      28.845 -19.323   0.920  1.00110.00           N  
ATOM   2916  CA  LEU A 185      29.726 -19.460  -0.236  1.00110.00           C  
ATOM   2917  C   LEU A 185      30.039 -20.953  -0.417  1.00110.00           C  
ATOM   2918  O   LEU A 185      30.041 -21.715   0.554  1.00110.00           O  
ATOM   2919  CB  LEU A 185      31.019 -18.635  -0.036  1.00110.00           C  
ATOM   2920  CG  LEU A 185      30.847 -17.098   0.013  1.00110.00           C  
ATOM   2921  CD1 LEU A 185      32.201 -16.423   0.277  1.00110.00           C  
ATOM   2922  CD2 LEU A 185      30.224 -16.518  -1.267  1.00110.00           C  
ATOM   2923  H   LEU A 185      29.156 -19.832   1.751  1.00110.00           H  
ATOM   2924  HA  LEU A 185      29.219 -19.129  -1.144  1.00110.00           H  
ATOM   2925  HB2 LEU A 185      31.500 -18.962   0.888  1.00110.00           H  
ATOM   2926  HB3 LEU A 185      31.725 -18.879  -0.831  1.00110.00           H  
ATOM   2927  HG  LEU A 185      30.191 -16.850   0.850  1.00110.00           H  
ATOM   2928 HD11 LEU A 185      32.097 -15.339   0.336  1.00110.00           H  
ATOM   2929 HD12 LEU A 185      32.632 -16.760   1.221  1.00110.00           H  
ATOM   2930 HD13 LEU A 185      32.921 -16.639  -0.513  1.00110.00           H  
ATOM   2931 HD21 LEU A 185      30.198 -15.429  -1.223  1.00110.00           H  
ATOM   2932 HD22 LEU A 185      30.797 -16.795  -2.152  1.00110.00           H  
ATOM   2933 HD23 LEU A 185      29.197 -16.853  -1.408  1.00110.00           H  
ATOM   2934  N   THR A 186      30.299 -21.383  -1.661  1.00110.00           N  
ATOM   2935  CA  THR A 186      30.643 -22.759  -2.027  1.00110.00           C  
ATOM   2936  C   THR A 186      31.889 -23.286  -1.243  1.00110.00           C  
ATOM   2937  O   THR A 186      32.862 -22.530  -1.114  1.00110.00           O  
ATOM   2938  CB  THR A 186      30.809 -22.810  -3.567  1.00110.00           C  
ATOM   2939  OG1 THR A 186      31.709 -21.805  -4.004  1.00110.00           O  
ATOM   2940  CG2 THR A 186      29.485 -22.617  -4.328  1.00110.00           C  
ATOM   2941  H   THR A 186      30.305 -20.719  -2.426  1.00110.00           H  
ATOM   2942  HA  THR A 186      29.758 -23.343  -1.782  1.00110.00           H  
ATOM   2943  HB  THR A 186      31.218 -23.782  -3.849  1.00110.00           H  
ATOM   2944  HG1 THR A 186      32.537 -21.944  -3.559  1.00110.00           H  
ATOM   2945 HG21 THR A 186      29.637 -22.685  -5.406  1.00110.00           H  
ATOM   2946 HG22 THR A 186      28.756 -23.382  -4.060  1.00110.00           H  
ATOM   2947 HG23 THR A 186      29.031 -21.646  -4.125  1.00110.00           H  
ATOM   2948  N   PRO A 187      31.857 -24.519  -0.678  1.00110.00           N  
ATOM   2949  CA  PRO A 187      32.887 -25.030   0.255  1.00110.00           C  
ATOM   2950  C   PRO A 187      34.245 -25.548  -0.295  1.00110.00           C  
ATOM   2951  O   PRO A 187      35.265 -25.261   0.336  1.00110.00           O  
ATOM   2952  CB  PRO A 187      32.167 -26.143   1.034  1.00110.00           C  
ATOM   2953  CG  PRO A 187      31.038 -26.607   0.123  1.00110.00           C  
ATOM   2954  CD  PRO A 187      30.673 -25.383  -0.694  1.00110.00           C  
ATOM   2955  HA  PRO A 187      33.128 -24.233   0.961  1.00110.00           H  
ATOM   2956  HB2 PRO A 187      32.824 -26.959   1.338  1.00110.00           H  
ATOM   2957  HB3 PRO A 187      31.748 -25.724   1.950  1.00110.00           H  
ATOM   2958  HG2 PRO A 187      31.399 -27.357  -0.572  1.00110.00           H  
ATOM   2959  HG3 PRO A 187      30.187 -27.026   0.665  1.00110.00           H  
ATOM   2960  HD2 PRO A 187      30.355 -25.657  -1.701  1.00110.00           H  
ATOM   2961  HD3 PRO A 187      29.844 -24.867  -0.202  1.00110.00           H  
ATOM   2962  N   SER A 188      34.330 -26.317  -1.401  1.00 30.00           N  
ATOM   2963  CA  SER A 188      35.588 -26.813  -1.953  1.00 30.00           C  
ATOM   2964  C   SER A 188      36.380 -25.694  -2.619  1.00 30.00           C  
ATOM   2965  O   SER A 188      36.171 -25.441  -3.804  1.00 30.00           O  
ATOM   2966  CB  SER A 188      35.325 -27.926  -2.985  1.00 30.00           C  
ATOM   2967  OG  SER A 188      34.278 -27.572  -3.881  1.00110.00           O  
ATOM   2968  H   SER A 188      33.501 -26.547  -1.932  1.00110.00           H  
ATOM   2969  HA  SER A 188      36.202 -27.226  -1.150  1.00110.00           H  
ATOM   2970  HB2 SER A 188      36.228 -28.151  -3.557  1.00110.00           H  
ATOM   2971  HB3 SER A 188      35.081 -28.843  -2.469  1.00110.00           H  
ATOM   2972  HG  SER A 188      34.583 -26.795  -4.345  1.00110.00           H  
ATOM   2973  N   LEU A 189      37.251 -24.997  -1.883  1.00 30.00           N  
ATOM   2974  CA  LEU A 189      37.926 -23.830  -2.463  1.00 30.00           C  
ATOM   2975  C   LEU A 189      39.468 -23.772  -2.395  1.00 30.00           C  
ATOM   2976  O   LEU A 189      40.121 -23.450  -3.386  1.00 30.00           O  
ATOM   2977  CB  LEU A 189      37.382 -22.528  -1.847  1.00 30.00           C  
ATOM   2978  CG  LEU A 189      36.410 -21.811  -2.813  1.00110.00           C  
ATOM   2979  CD1 LEU A 189      37.101 -21.263  -4.066  1.00110.00           C  
ATOM   2980  CD2 LEU A 189      35.161 -22.598  -3.219  1.00110.00           C  
ATOM   2981  H   LEU A 189      37.276 -25.152  -0.885  1.00110.00           H  
ATOM   2982  HA  LEU A 189      37.777 -23.790  -3.541  1.00110.00           H  
ATOM   2983  HB2 LEU A 189      36.856 -22.748  -0.917  1.00110.00           H  
ATOM   2984  HB3 LEU A 189      38.183 -21.859  -1.550  1.00110.00           H  
ATOM   2985  HG  LEU A 189      36.029 -20.991  -2.232  1.00110.00           H  
ATOM   2986 HD11 LEU A 189      36.460 -20.588  -4.622  1.00110.00           H  
ATOM   2987 HD12 LEU A 189      38.014 -20.730  -3.817  1.00110.00           H  
ATOM   2988 HD13 LEU A 189      37.352 -22.058  -4.765  1.00110.00           H  
ATOM   2989 HD21 LEU A 189      34.342 -21.922  -3.453  1.00110.00           H  
ATOM   2990 HD22 LEU A 189      35.329 -23.189  -4.117  1.00110.00           H  
ATOM   2991 HD23 LEU A 189      34.836 -23.268  -2.426  1.00110.00           H  
ATOM   2992  N   ILE A 190      40.050 -24.079  -1.245  1.00 30.00           N  
ATOM   2993  CA  ILE A 190      41.503 -24.048  -1.078  1.00 30.00           C  
ATOM   2994  C   ILE A 190      42.058 -25.443  -1.412  1.00 30.00           C  
ATOM   2995  O   ILE A 190      41.361 -26.444  -1.227  1.00 30.00           O  
ATOM   2996  CB  ILE A 190      41.851 -23.611   0.394  1.00 30.00           C  
ATOM   2997  CG1 ILE A 190      41.263 -22.220   0.685  1.00 30.00           C  
ATOM   2998  CG2 ILE A 190      43.358 -23.730   0.722  1.00 30.00           C  
ATOM   2999  CD1 ILE A 190      41.235 -21.886   2.222  1.00 30.00           C  
ATOM   3000  H   ILE A 190      39.486 -24.370  -0.466  1.00110.00           H  
ATOM   3001  HA  ILE A 190      41.970 -23.342  -1.769  1.00110.00           H  
ATOM   3002  HB  ILE A 190      41.335 -24.306   1.058  1.00110.00           H  
ATOM   3003 HG12 ILE A 190      41.874 -21.476   0.177  1.00110.00           H  
ATOM   3004 HG13 ILE A 190      40.252 -22.099   0.297  1.00110.00           H  
ATOM   3005 HG21 ILE A 190      43.613 -23.199   1.634  1.00110.00           H  
ATOM   3006 HG22 ILE A 190      43.664 -24.749   0.879  1.00110.00           H  
ATOM   3007 HG23 ILE A 190      43.983 -23.299  -0.063  1.00110.00           H  
ATOM   3008 HD11 ILE A 190      40.968 -20.840   2.371  1.00110.00           H  
ATOM   3009 HD12 ILE A 190      40.475 -22.477   2.728  1.00110.00           H  
ATOM   3010 HD13 ILE A 190      42.181 -22.041   2.739  1.00110.00           H  
ATOM   3011  N   ASN A 191      43.270 -25.526  -1.956  1.00 30.00           N  
ATOM   3012  CA  ASN A 191      43.893 -26.830  -2.178  1.00 30.00           C  
ATOM   3013  C   ASN A 191      44.000 -27.547  -0.813  1.00 30.00           C  
ATOM   3014  O   ASN A 191      44.129 -26.895   0.232  1.00 30.00           O  
ATOM   3015  CB  ASN A 191      45.270 -26.708  -2.857  1.00 30.00           C  
ATOM   3016  CG  ASN A 191      45.920 -28.043  -3.231  1.00110.00           C  
ATOM   3017  OD1 ASN A 191      46.563 -28.679  -2.401  1.00110.00           O  
ATOM   3018  ND2 ASN A 191      45.763 -28.488  -4.472  1.00110.00           N  
ATOM   3019  H   ASN A 191      43.799 -24.682  -2.115  1.00110.00           H  
ATOM   3020  HA  ASN A 191      43.227 -27.412  -2.820  1.00110.00           H  
ATOM   3021  HB2 ASN A 191      45.182 -26.093  -3.754  1.00110.00           H  
ATOM   3022  HB3 ASN A 191      45.957 -26.172  -2.199  1.00110.00           H  
ATOM   3023 HD21 ASN A 191      46.193 -29.363  -4.732  1.00110.00           H  
ATOM   3024 HD22 ASN A 191      45.213 -27.980  -5.147  1.00110.00           H  
ATOM   3025  N   LEU A 192      43.928 -28.875  -0.830  1.00 30.00           N  
ATOM   3026  CA  LEU A 192      43.725 -29.683   0.380  1.00 30.00           C  
ATOM   3027  C   LEU A 192      44.766 -29.486   1.494  1.00 30.00           C  
ATOM   3028  O   LEU A 192      44.404 -29.298   2.667  1.00 30.00           O  
ATOM   3029  CB  LEU A 192      43.673 -31.163  -0.007  1.00 30.00           C  
ATOM   3030  CG  LEU A 192      43.340 -32.193   1.077  1.00 30.00           C  
ATOM   3031  CD1 LEU A 192      42.009 -31.874   1.764  1.00 30.00           C  
ATOM   3032  CD2 LEU A 192      43.320 -33.591   0.472  1.00 30.00           C  
ATOM   3033  H   LEU A 192      43.904 -29.343  -1.722  1.00110.00           H  
ATOM   3034  HA  LEU A 192      42.760 -29.372   0.784  1.00110.00           H  
ATOM   3035  HB2 LEU A 192      42.938 -31.262  -0.807  1.00110.00           H  
ATOM   3036  HB3 LEU A 192      44.627 -31.436  -0.463  1.00110.00           H  
ATOM   3037  HG  LEU A 192      44.121 -32.180   1.839  1.00110.00           H  
ATOM   3038 HD11 LEU A 192      41.771 -32.620   2.519  1.00110.00           H  
ATOM   3039 HD12 LEU A 192      42.040 -30.911   2.271  1.00110.00           H  
ATOM   3040 HD13 LEU A 192      41.186 -31.851   1.050  1.00110.00           H  
ATOM   3041 HD21 LEU A 192      42.931 -34.308   1.193  1.00110.00           H  
ATOM   3042 HD22 LEU A 192      42.699 -33.583  -0.421  1.00110.00           H  
ATOM   3043 HD23 LEU A 192      44.326 -33.895   0.175  1.00110.00           H  
ATOM   3044  N   ASN A 193      46.045 -29.509   1.131  1.00 30.00           N  
ATOM   3045  CA  ASN A 193      47.120 -29.395   2.114  1.00 30.00           C  
ATOM   3046  C   ASN A 193      47.115 -28.060   2.851  1.00 30.00           C  
ATOM   3047  O   ASN A 193      47.796 -27.907   3.857  1.00 30.00           O  
ATOM   3048  CB  ASN A 193      48.494 -29.580   1.444  1.00 30.00           C  
ATOM   3049  CG  ASN A 193      48.799 -30.992   0.932  1.00110.00           C  
ATOM   3050  OD1 ASN A 193      47.908 -31.796   0.673  1.00110.00           O  
ATOM   3051  ND2 ASN A 193      50.077 -31.323   0.780  1.00110.00           N  
ATOM   3052  H   ASN A 193      46.279 -29.681   0.162  1.00110.00           H  
ATOM   3053  HA  ASN A 193      46.995 -30.185   2.849  1.00110.00           H  
ATOM   3054  HB2 ASN A 193      48.603 -28.883   0.613  1.00110.00           H  
ATOM   3055  HB3 ASN A 193      49.279 -29.325   2.158  1.00110.00           H  
ATOM   3056 HD21 ASN A 193      50.301 -32.238   0.424  1.00110.00           H  
ATOM   3057 HD22 ASN A 193      50.807 -30.661   0.986  1.00110.00           H  
ATOM   3058  N   TYR A 194      46.369 -27.095   2.330  1.00 30.00           N  
ATOM   3059  CA  TYR A 194      46.316 -25.756   2.902  1.00 30.00           C  
ATOM   3060  C   TYR A 194      44.886 -25.402   3.334  1.00 30.00           C  
ATOM   3061  O   TYR A 194      44.601 -24.248   3.665  1.00 30.00           O  
ATOM   3062  CB  TYR A 194      46.850 -24.728   1.887  1.00 30.00           C  
ATOM   3063  CG  TYR A 194      48.308 -24.938   1.516  1.00 30.00           C  
ATOM   3064  CD1 TYR A 194      48.670 -25.860   0.548  1.00 30.00           C  
ATOM   3065  CD2 TYR A 194      49.315 -24.212   2.129  1.00 30.00           C  
ATOM   3066  CE1 TYR A 194      50.000 -26.062   0.203  1.00 30.00           C  
ATOM   3067  CE2 TYR A 194      50.646 -24.406   1.798  1.00 30.00           C  
ATOM   3068  CZ  TYR A 194      50.981 -25.332   0.832  1.00 30.00           C  
ATOM   3069  OH  TYR A 194      52.297 -25.531   0.501  1.00 30.00           O  
ATOM   3070  H   TYR A 194      45.791 -27.284   1.520  1.00110.00           H  
ATOM   3071  HA  TYR A 194      46.914 -25.661   3.810  1.00110.00           H  
ATOM   3072  HB2 TYR A 194      46.247 -24.748   0.978  1.00110.00           H  
ATOM   3073  HB3 TYR A 194      46.736 -23.715   2.280  1.00110.00           H  
ATOM   3074  HD1 TYR A 194      47.906 -26.434   0.043  1.00110.00           H  
ATOM   3075  HD2 TYR A 194      49.058 -23.461   2.860  1.00110.00           H  
ATOM   3076  HE1 TYR A 194      50.260 -26.786  -0.555  1.00110.00           H  
ATOM   3077  HE2 TYR A 194      51.410 -23.823   2.292  1.00110.00           H  
ATOM   3078  HH  TYR A 194      52.910 -25.001   1.020  1.00110.00           H  
ATOM   3079  N   ARG A 195      43.988 -26.388   3.277  1.00 30.00           N  
ATOM   3080  CA  ARG A 195      42.591 -26.178   3.605  1.00 30.00           C  
ATOM   3081  C   ARG A 195      42.351 -26.329   5.108  1.00 30.00           C  
ATOM   3082  O   ARG A 195      42.740 -27.330   5.692  1.00 30.00           O  
ATOM   3083  CB  ARG A 195      41.710 -27.160   2.844  1.00 30.00           C  
ATOM   3084  CG  ARG A 195      40.258 -26.788   2.858  1.00 30.00           C  
ATOM   3085  CD  ARG A 195      39.430 -27.854   2.127  1.00 30.00           C  
ATOM   3086  NE  ARG A 195      39.850 -28.024   0.730  1.00 30.00           N  
ATOM   3087  CZ  ARG A 195      39.601 -29.106  -0.003  1.00 30.00           C  
ATOM   3088  NH1 ARG A 195      38.937 -30.128   0.519  1.00 30.00           N  
ATOM   3089  NH2 ARG A 195      40.024 -29.173  -1.262  1.00 30.00           N1+
ATOM   3090  H   ARG A 195      44.300 -27.329   3.065  1.00110.00           H  
ATOM   3091  HA  ARG A 195      42.416 -25.228   3.114  1.00110.00           H  
ATOM   3092  HB2 ARG A 195      42.065 -27.192   1.814  1.00110.00           H  
ATOM   3093  HB3 ARG A 195      41.852 -28.168   3.239  1.00110.00           H  
ATOM   3094  HG2 ARG A 195      39.893 -26.710   3.882  1.00110.00           H  
ATOM   3095  HG3 ARG A 195      40.104 -25.812   2.399  1.00110.00           H  
ATOM   3096  HD2 ARG A 195      39.562 -28.794   2.643  1.00110.00           H  
ATOM   3097  HD3 ARG A 195      38.368 -27.612   2.150  1.00110.00           H  
ATOM   3098  HE  ARG A 195      40.354 -27.251   0.302  1.00110.00           H  
ATOM   3099 HH11 ARG A 195      38.775 -30.978  -0.013  1.00110.00           H  
ATOM   3100 HH12 ARG A 195      38.580 -30.077   1.461  1.00110.00           H  
ATOM   3101 HH21 ARG A 195      39.852 -29.988  -1.833  1.00110.00           H  
ATOM   3102 HH22 ARG A 195      40.526 -28.387  -1.659  1.00110.00           H  
ATOM   3103  N   PRO A 196      41.728 -25.323   5.722  1.00 30.00           N  
ATOM   3104  CA  PRO A 196      41.344 -25.218   7.151  1.00 30.00           C  
ATOM   3105  C   PRO A 196      40.274 -26.238   7.632  1.00 30.00           C  
ATOM   3106  O   PRO A 196      39.455 -26.685   6.833  1.00 30.00           O  
ATOM   3107  CB  PRO A 196      40.801 -23.786   7.251  1.00 30.00           C  
ATOM   3108  CG  PRO A 196      40.536 -23.340   5.713  1.00 30.00           C  
ATOM   3109  CD  PRO A 196      41.561 -24.062   4.985  1.00 30.00           C  
ATOM   3110  HA  PRO A 196      42.265 -25.320   7.711  1.00110.00           H  
ATOM   3111  HB2 PRO A 196      39.870 -23.728   7.776  1.00110.00           H  
ATOM   3112  HB3 PRO A 196      41.503 -23.127   7.751  1.00110.00           H  
ATOM   3113  HG2 PRO A 196      39.528 -23.627   5.406  1.00110.00           H  
ATOM   3114  HG3 PRO A 196      40.647 -22.271   5.578  1.00110.00           H  
ATOM   3115  HD2 PRO A 196      41.079 -24.159   4.016  1.00110.00           H  
ATOM   3116  HD3 PRO A 196      42.489 -23.486   4.919  1.00110.00           H  
ATOM   3117  N   PRO A 197      40.260 -26.556   8.946  1.00 30.00           N  
ATOM   3118  CA  PRO A 197      39.357 -27.555   9.554  1.00 30.00           C  
ATOM   3119  C   PRO A 197      37.873 -27.288   9.341  1.00 30.00           C  
ATOM   3120  O   PRO A 197      37.125 -28.250   9.145  1.00 30.00           O  
ATOM   3121  CB  PRO A 197      39.678 -27.463  11.068  1.00 30.00           C  
ATOM   3122  CG  PRO A 197      41.001 -26.887  11.157  1.00 30.00           C  
ATOM   3123  CD  PRO A 197      41.167 -25.969   9.949  1.00 30.00           C  
ATOM   3124  HA  PRO A 197      39.626 -28.540   9.170  1.00110.00           H  
ATOM   3125  HB2 PRO A 197      38.979 -26.809  11.593  1.00110.00           H  
ATOM   3126  HB3 PRO A 197      39.629 -28.444  11.538  1.00110.00           H  
ATOM   3127  HG2 PRO A 197      41.168 -26.368  12.101  1.00110.00           H  
ATOM   3128  HG3 PRO A 197      41.743 -27.681  11.092  1.00110.00           H  
ATOM   3129  HD2 PRO A 197      40.870 -24.942  10.174  1.00110.00           H  
ATOM   3130  HD3 PRO A 197      42.214 -25.962   9.663  1.00110.00           H  
ATOM   3131  N   GLU A 198      37.447 -26.029   9.394  1.00 30.00           N  
ATOM   3132  CA  GLU A 198      36.033 -25.724   9.224  1.00 30.00           C  
ATOM   3133  C   GLU A 198      35.549 -26.090   7.811  1.00 30.00           C  
ATOM   3134  O   GLU A 198      34.436 -26.597   7.644  1.00 30.00           O  
ATOM   3135  CB  GLU A 198      35.734 -24.248   9.522  1.00 30.00           C  
ATOM   3136  CG  GLU A 198      36.353 -23.222   8.567  1.00 30.00           C  
ATOM   3137  CD  GLU A 198      37.694 -22.690   9.042  1.00 30.00           C  
ATOM   3138  OE1 GLU A 198      38.502 -23.484   9.565  1.00 30.00           O  
ATOM   3139  OE2 GLU A 198      37.922 -21.464   8.921  1.00 30.00           O1-
ATOM   3140  H   GLU A 198      38.085 -25.265   9.592  1.00110.00           H  
ATOM   3141  HA  GLU A 198      35.468 -26.337   9.930  1.00110.00           H  
ATOM   3142  HB2 GLU A 198      34.651 -24.117   9.497  1.00110.00           H  
ATOM   3143  HB3 GLU A 198      36.008 -24.025  10.555  1.00110.00           H  
ATOM   3144  HG2 GLU A 198      36.430 -23.516   7.526  1.00110.00           H  
ATOM   3145  HG3 GLU A 198      35.682 -22.361   8.543  1.00110.00           H  
ATOM   3146  N   MET A 199      36.377 -25.858   6.795  1.00 30.00           N  
ATOM   3147  CA  MET A 199      36.003 -26.296   5.456  1.00 30.00           C  
ATOM   3148  C   MET A 199      35.910 -27.820   5.407  1.00 30.00           C  
ATOM   3149  O   MET A 199      34.945 -28.371   4.868  1.00 30.00           O  
ATOM   3150  CB  MET A 199      36.988 -25.779   4.391  1.00 30.00           C  
ATOM   3151  CG  MET A 199      36.655 -24.386   3.845  1.00110.00           C  
ATOM   3152  SD  MET A 199      37.861 -23.834   2.604  1.00110.00           S  
ATOM   3153  CE  MET A 199      37.017 -22.350   1.992  1.00110.00           C  
ATOM   3154  H   MET A 199      37.309 -25.515   6.984  1.00110.00           H  
ATOM   3155  HA  MET A 199      35.002 -25.923   5.220  1.00110.00           H  
ATOM   3156  HB2 MET A 199      38.004 -25.788   4.782  1.00110.00           H  
ATOM   3157  HB3 MET A 199      36.983 -26.456   3.537  1.00110.00           H  
ATOM   3158  HG2 MET A 199      35.666 -24.395   3.385  1.00110.00           H  
ATOM   3159  HG3 MET A 199      36.624 -23.654   4.653  1.00110.00           H  
ATOM   3160  HE1 MET A 199      37.648 -21.825   1.275  1.00110.00           H  
ATOM   3161  HE2 MET A 199      36.084 -22.621   1.498  1.00110.00           H  
ATOM   3162  HE3 MET A 199      36.787 -21.666   2.809  1.00110.00           H  
ATOM   3163  N   LEU A 200      36.904 -28.493   5.983  1.00 30.00           N  
ATOM   3164  CA  LEU A 200      36.970 -29.945   5.927  1.00 30.00           C  
ATOM   3165  C   LEU A 200      35.754 -30.560   6.638  1.00 30.00           C  
ATOM   3166  O   LEU A 200      35.341 -31.671   6.307  1.00 30.00           O  
ATOM   3167  CB  LEU A 200      38.256 -30.460   6.560  1.00 30.00           C  
ATOM   3168  CG  LEU A 200      39.603 -30.225   5.855  1.00 30.00           C  
ATOM   3169  CD1 LEU A 200      40.740 -30.877   6.635  1.00 30.00           C  
ATOM   3170  CD2 LEU A 200      39.584 -30.728   4.420  1.00 30.00           C  
ATOM   3171  H   LEU A 200      37.649 -27.984   6.444  1.00110.00           H  
ATOM   3172  HA  LEU A 200      36.896 -30.272   4.891  1.00110.00           H  
ATOM   3173  HB2 LEU A 200      38.316 -30.080   7.581  1.00110.00           H  
ATOM   3174  HB3 LEU A 200      38.149 -31.540   6.686  1.00110.00           H  
ATOM   3175  HG  LEU A 200      39.787 -29.150   5.833  1.00110.00           H  
ATOM   3176 HD11 LEU A 200      41.704 -30.571   6.230  1.00110.00           H  
ATOM   3177 HD12 LEU A 200      40.718 -30.575   7.683  1.00110.00           H  
ATOM   3178 HD13 LEU A 200      40.687 -31.966   6.599  1.00110.00           H  
ATOM   3179 HD21 LEU A 200      40.512 -30.470   3.912  1.00110.00           H  
ATOM   3180 HD22 LEU A 200      39.492 -31.815   4.395  1.00110.00           H  
ATOM   3181 HD23 LEU A 200      38.751 -30.336   3.845  1.00110.00           H  
ATOM   3182  N   LEU A 201      35.175 -29.828   7.591  1.00 30.00           N  
ATOM   3183  CA  LEU A 201      33.986 -30.313   8.297  1.00 30.00           C  
ATOM   3184  C   LEU A 201      32.703 -29.804   7.673  1.00 30.00           C  
ATOM   3185  O   LEU A 201      31.620 -30.074   8.193  1.00 30.00           O  
ATOM   3186  CB  LEU A 201      34.010 -29.907   9.770  1.00 30.00           C  
ATOM   3187  CG  LEU A 201      35.137 -30.518  10.586  1.00 30.00           C  
ATOM   3188  CD1 LEU A 201      35.079 -30.000  12.017  1.00 30.00           C  
ATOM   3189  CD2 LEU A 201      35.048 -32.025  10.533  1.00 30.00           C  
ATOM   3190  H   LEU A 201      35.625 -28.974   7.903  1.00110.00           H  
ATOM   3191  HA  LEU A 201      33.961 -31.396   8.260  1.00110.00           H  
ATOM   3192  HB2 LEU A 201      34.064 -28.818   9.832  1.00110.00           H  
ATOM   3193  HB3 LEU A 201      33.065 -30.171  10.250  1.00110.00           H  
ATOM   3194  HG  LEU A 201      36.102 -30.230  10.173  1.00110.00           H  
ATOM   3195 HD11 LEU A 201      35.890 -30.414  12.617  1.00110.00           H  
ATOM   3196 HD12 LEU A 201      35.180 -28.915  12.045  1.00110.00           H  
ATOM   3197 HD13 LEU A 201      34.139 -30.258  12.506  1.00110.00           H  
ATOM   3198 HD21 LEU A 201      35.700 -32.484  11.274  1.00110.00           H  
ATOM   3199 HD22 LEU A 201      34.039 -32.379  10.748  1.00110.00           H  
ATOM   3200 HD23 LEU A 201      35.294 -32.401   9.542  1.00110.00           H  
ATOM   3201  N   GLY A 202      32.840 -29.064   6.568  1.00 30.00           N  
ATOM   3202  CA  GLY A 202      31.716 -28.686   5.731  1.00 30.00           C  
ATOM   3203  C   GLY A 202      31.126 -27.297   5.882  1.00 30.00           C  
ATOM   3204  O   GLY A 202      29.980 -27.086   5.500  1.00 30.00           O  
ATOM   3205  H   GLY A 202      33.775 -28.880   6.215  1.00110.00           H  
ATOM   3206  HA2 GLY A 202      32.051 -28.768   4.698  1.00110.00           H  
ATOM   3207  HA3 GLY A 202      30.907 -29.414   5.822  1.00110.00           H  
ATOM   3208  N   ALA A 203      31.859 -26.349   6.454  1.00 30.00           N  
ATOM   3209  CA  ALA A 203      31.321 -24.996   6.594  1.00 30.00           C  
ATOM   3210  C   ALA A 203      31.066 -24.347   5.234  1.00 30.00           C  
ATOM   3211  O   ALA A 203      31.887 -24.481   4.310  1.00 30.00           O  
ATOM   3212  CB  ALA A 203      32.257 -24.110   7.437  1.00 30.00           C  
ATOM   3213  H   ALA A 203      32.799 -26.555   6.783  1.00110.00           H  
ATOM   3214  HA  ALA A 203      30.364 -25.075   7.116  1.00110.00           H  
ATOM   3215  HB1 ALA A 203      31.850 -23.106   7.561  1.00110.00           H  
ATOM   3216  HB2 ALA A 203      32.402 -24.533   8.431  1.00110.00           H  
ATOM   3217  HB3 ALA A 203      33.239 -24.011   6.972  1.00110.00           H  
ATOM   3218  N   VAL A 204      29.936 -23.649   5.102  1.00 30.00           N  
ATOM   3219  CA  VAL A 204      29.687 -22.855   3.896  1.00 30.00           C  
ATOM   3220  C   VAL A 204      29.559 -21.369   4.196  1.00 30.00           C  
ATOM   3221  O   VAL A 204      29.700 -20.533   3.305  1.00 30.00           O  
ATOM   3222  CB  VAL A 204      28.424 -23.338   3.160  1.00 30.00           C  
ATOM   3223  CG1 VAL A 204      28.558 -24.807   2.715  1.00110.00           C  
ATOM   3224  CG2 VAL A 204      27.103 -23.154   3.941  1.00110.00           C  
ATOM   3225  H   VAL A 204      29.233 -23.687   5.820  1.00110.00           H  
ATOM   3226  HA  VAL A 204      30.513 -22.905   3.180  1.00110.00           H  
ATOM   3227  HB  VAL A 204      28.332 -22.749   2.245  1.00110.00           H  
ATOM   3228 HG11 VAL A 204      27.747 -25.099   2.046  1.00110.00           H  
ATOM   3229 HG12 VAL A 204      29.496 -24.969   2.186  1.00110.00           H  
ATOM   3230 HG13 VAL A 204      28.543 -25.490   3.566  1.00110.00           H  
ATOM   3231 HG21 VAL A 204      26.260 -23.549   3.371  1.00110.00           H  
ATOM   3232 HG22 VAL A 204      27.122 -23.676   4.897  1.00110.00           H  
ATOM   3233 HG23 VAL A 204      26.884 -22.104   4.135  1.00110.00           H  
ATOM   3234  N   ALA A 205      29.336 -21.025   5.454  1.00 30.00           N  
ATOM   3235  CA  ALA A 205      29.252 -19.617   5.817  1.00 30.00           C  
ATOM   3236  C   ALA A 205      30.543 -19.228   6.504  1.00 30.00           C  
ATOM   3237  O   ALA A 205      30.562 -18.896   7.693  1.00 30.00           O  
ATOM   3238  CB  ALA A 205      28.041 -19.354   6.731  1.00 30.00           C  
ATOM   3239  H   ALA A 205      29.312 -21.723   6.176  1.00110.00           H  
ATOM   3240  HA  ALA A 205      29.167 -18.946   4.962  1.00110.00           H  
ATOM   3241  HB1 ALA A 205      27.990 -18.306   7.030  1.00110.00           H  
ATOM   3242  HB2 ALA A 205      27.110 -19.598   6.220  1.00110.00           H  
ATOM   3243  HB3 ALA A 205      28.081 -19.952   7.642  1.00110.00           H  
ATOM   3244  N   TYR A 206      31.634 -19.259   5.740  1.00 30.00           N  
ATOM   3245  CA  TYR A 206      32.942 -19.064   6.334  1.00 30.00           C  
ATOM   3246  C   TYR A 206      33.400 -17.621   6.218  1.00 30.00           C  
ATOM   3247  O   TYR A 206      32.674 -16.749   5.744  1.00 30.00           O  
ATOM   3248  CB  TYR A 206      33.975 -20.012   5.723  1.00 30.00           C  
ATOM   3249  CG  TYR A 206      33.992 -20.075   4.206  1.00 30.00           C  
ATOM   3250  CD1 TYR A 206      34.631 -19.091   3.446  1.00 30.00           C  
ATOM   3251  CD2 TYR A 206      33.399 -21.137   3.539  1.00 30.00           C  
ATOM   3252  CE1 TYR A 206      34.657 -19.165   2.030  1.00 30.00           C  
ATOM   3253  CE2 TYR A 206      33.413 -21.215   2.138  1.00 30.00           C  
ATOM   3254  CZ  TYR A 206      34.059 -20.233   1.398  1.00 30.00           C  
ATOM   3255  OH  TYR A 206      34.070 -20.310   0.027  1.00 30.00           O  
ATOM   3256  H   TYR A 206      31.563 -19.429   4.746  1.00110.00           H  
ATOM   3257  HA  TYR A 206      32.930 -19.285   7.404  1.00110.00           H  
ATOM   3258  HB2 TYR A 206      34.987 -19.805   6.070  1.00110.00           H  
ATOM   3259  HB3 TYR A 206      33.771 -21.017   6.097  1.00110.00           H  
ATOM   3260  HD1 TYR A 206      35.114 -18.254   3.932  1.00110.00           H  
ATOM   3261  HD2 TYR A 206      32.900 -21.919   4.094  1.00110.00           H  
ATOM   3262  HE1 TYR A 206      35.146 -18.393   1.457  1.00110.00           H  
ATOM   3263  HE2 TYR A 206      32.915 -22.040   1.650  1.00110.00           H  
ATOM   3264  HH  TYR A 206      33.647 -21.111  -0.290  1.00110.00           H  
ATOM   3265  N   ASN A 207      34.578 -17.369   6.758  1.00 30.00           N  
ATOM   3266  CA  ASN A 207      35.081 -16.019   6.960  1.00 30.00           C  
ATOM   3267  C   ASN A 207      36.454 -15.865   6.295  1.00 30.00           C  
ATOM   3268  O   ASN A 207      36.995 -16.845   5.797  1.00 30.00           O  
ATOM   3269  CB  ASN A 207      35.198 -15.730   8.468  1.00 30.00           C  
ATOM   3270  CG  ASN A 207      35.253 -14.245   8.842  1.00110.00           C  
ATOM   3271  OD1 ASN A 207      36.332 -13.667   8.925  1.00110.00           O  
ATOM   3272  ND2 ASN A 207      34.111 -13.613   9.075  1.00110.00           N  
ATOM   3273  H   ASN A 207      35.184 -18.130   7.021  1.00110.00           H  
ATOM   3274  HA  ASN A 207      34.429 -15.273   6.497  1.00110.00           H  
ATOM   3275  HB2 ASN A 207      34.334 -16.154   8.982  1.00110.00           H  
ATOM   3276  HB3 ASN A 207      36.057 -16.249   8.892  1.00110.00           H  
ATOM   3277 HD21 ASN A 207      34.129 -12.636   9.325  1.00110.00           H  
ATOM   3278 HD22 ASN A 207      33.225 -14.090   8.994  1.00110.00           H  
ATOM   3279  N   ALA A 208      37.041 -14.655   6.331  1.00 30.00           N  
ATOM   3280  CA  ALA A 208      38.427 -14.560   5.853  1.00 30.00           C  
ATOM   3281  C   ALA A 208      39.418 -15.364   6.682  1.00 30.00           C  
ATOM   3282  O   ALA A 208      40.572 -15.472   6.275  1.00 30.00           O  
ATOM   3283  CB  ALA A 208      38.740 -13.057   5.974  1.00 30.00           C  
ATOM   3284  H   ALA A 208      36.630 -13.885   6.846  1.00110.00           H  
ATOM   3285  HA  ALA A 208      38.502 -14.872   4.809  1.00110.00           H  
ATOM   3286  HB1 ALA A 208      39.769 -12.853   5.779  1.00110.00           H  
ATOM   3287  HB2 ALA A 208      38.146 -12.466   5.275  1.00110.00           H  
ATOM   3288  HB3 ALA A 208      38.548 -12.683   6.982  1.00110.00           H  
ATOM   3289  N   LYS A 209      38.990 -15.923   7.816  1.00 30.00           N  
ATOM   3290  CA  LYS A 209      39.880 -16.771   8.589  1.00 30.00           C  
ATOM   3291  C   LYS A 209      40.401 -17.969   7.799  1.00 30.00           C  
ATOM   3292  O   LYS A 209      41.400 -18.560   8.184  1.00 30.00           O  
ATOM   3293  CB  LYS A 209      39.192 -17.250   9.880  1.00 30.00           C  
ATOM   3294  CG  LYS A 209      38.519 -16.115  10.684  1.00110.00           C  
ATOM   3295  CD  LYS A 209      39.514 -15.174  11.382  1.00110.00           C  
ATOM   3296  CE  LYS A 209      38.833 -14.230  12.381  1.00110.00           C  
ATOM   3297  NZ  LYS A 209      39.817 -13.366  13.049  1.00110.00           N1+
ATOM   3298  H   LYS A 209      38.044 -15.761   8.118  1.00110.00           H  
ATOM   3299  HA  LYS A 209      40.724 -16.170   8.908  1.00110.00           H  
ATOM   3300  HB2 LYS A 209      38.424 -17.971   9.601  1.00110.00           H  
ATOM   3301  HB3 LYS A 209      39.897 -17.792  10.513  1.00110.00           H  
ATOM   3302  HG2 LYS A 209      37.858 -15.519  10.061  1.00110.00           H  
ATOM   3303  HG3 LYS A 209      37.852 -16.566  11.414  1.00110.00           H  
ATOM   3304  HD2 LYS A 209      40.270 -15.758  11.906  1.00110.00           H  
ATOM   3305  HD3 LYS A 209      40.040 -14.586  10.632  1.00110.00           H  
ATOM   3306  HE2 LYS A 209      38.098 -13.605  11.873  1.00110.00           H  
ATOM   3307  HE3 LYS A 209      38.301 -14.796  13.146  1.00110.00           H  
ATOM   3308  HZ1 LYS A 209      40.478 -13.950  13.547  1.00110.00           H  
ATOM   3309  HZ2 LYS A 209      40.308 -12.816  12.361  1.00110.00           H  
ATOM   3310  HZ3 LYS A 209      39.346 -12.758  13.703  1.00110.00           H  
ATOM   3311  N   VAL A 210      39.746 -18.336   6.698  1.00 30.00           N  
ATOM   3312  CA  VAL A 210      40.203 -19.493   5.956  1.00 30.00           C  
ATOM   3313  C   VAL A 210      41.535 -19.163   5.227  1.00 30.00           C  
ATOM   3314  O   VAL A 210      42.368 -20.050   5.018  1.00 30.00           O  
ATOM   3315  CB  VAL A 210      39.146 -19.984   4.949  1.00 30.00           C  
ATOM   3316  CG1 VAL A 210      37.869 -20.462   5.661  1.00110.00           C  
ATOM   3317  CG2 VAL A 210      38.798 -18.975   3.830  1.00110.00           C  
ATOM   3318  H   VAL A 210      38.918 -17.842   6.392  1.00110.00           H  
ATOM   3319  HA  VAL A 210      40.415 -20.302   6.659  1.00110.00           H  
ATOM   3320  HB  VAL A 210      39.549 -20.851   4.429  1.00110.00           H  
ATOM   3321 HG11 VAL A 210      37.124 -20.824   4.953  1.00110.00           H  
ATOM   3322 HG12 VAL A 210      38.095 -21.286   6.337  1.00110.00           H  
ATOM   3323 HG13 VAL A 210      37.409 -19.665   6.245  1.00110.00           H  
ATOM   3324 HG21 VAL A 210      37.984 -19.344   3.205  1.00110.00           H  
ATOM   3325 HG22 VAL A 210      38.496 -18.007   4.221  1.00110.00           H  
ATOM   3326 HG23 VAL A 210      39.645 -18.800   3.166  1.00110.00           H  
ATOM   3327  N   ASP A 211      41.742 -17.891   4.887  1.00 30.00           N  
ATOM   3328  CA  ASP A 211      42.987 -17.469   4.217  1.00 30.00           C  
ATOM   3329  C   ASP A 211      44.149 -17.390   5.204  1.00 30.00           C  
ATOM   3330  O   ASP A 211      45.320 -17.608   4.824  1.00 30.00           O  
ATOM   3331  CB  ASP A 211      42.840 -16.100   3.525  1.00 30.00           C  
ATOM   3332  CG  ASP A 211      42.032 -16.154   2.253  1.00 30.00           C  
ATOM   3333  OD1 ASP A 211      41.958 -17.224   1.613  1.00 30.00           O  
ATOM   3334  OD2 ASP A 211      41.469 -15.102   1.889  1.00 30.00           O1-
ATOM   3335  H   ASP A 211      41.063 -17.186   5.142  1.00110.00           H  
ATOM   3336  HA  ASP A 211      43.289 -18.226   3.488  1.00110.00           H  
ATOM   3337  HB2 ASP A 211      42.358 -15.421   4.214  1.00110.00           H  
ATOM   3338  HB3 ASP A 211      43.813 -15.672   3.277  1.00110.00           H  
ATOM   3339  N   ILE A 212      43.841 -17.010   6.445  1.00 30.00           N  
ATOM   3340  CA  ILE A 212      44.852 -16.946   7.491  1.00 30.00           C  
ATOM   3341  C   ILE A 212      45.376 -18.353   7.788  1.00 30.00           C  
ATOM   3342  O   ILE A 212      46.585 -18.529   7.961  1.00 30.00           O  
ATOM   3343  CB  ILE A 212      44.339 -16.285   8.784  1.00 30.00           C  
ATOM   3344  CG1 ILE A 212      43.317 -15.204   8.307  1.00110.00           C  
ATOM   3345  CG2 ILE A 212      45.537 -15.706   9.568  1.00110.00           C  
ATOM   3346  CD1 ILE A 212      42.782 -14.204   9.281  1.00110.00           C  
ATOM   3347  H   ILE A 212      42.875 -16.825   6.666  1.00110.00           H  
ATOM   3348  HA  ILE A 212      45.686 -16.361   7.093  1.00110.00           H  
ATOM   3349  HB  ILE A 212      43.790 -17.022   9.360  1.00110.00           H  
ATOM   3350 HG12 ILE A 212      43.723 -14.633   7.484  1.00110.00           H  
ATOM   3351 HG13 ILE A 212      42.447 -15.690   7.889  1.00110.00           H  
ATOM   3352 HG21 ILE A 212      45.249 -15.306  10.531  1.00110.00           H  
ATOM   3353 HG22 ILE A 212      46.291 -16.468   9.763  1.00110.00           H  
ATOM   3354 HG23 ILE A 212      46.015 -14.901   9.007  1.00110.00           H  
ATOM   3355 HD11 ILE A 212      42.100 -13.509   8.791  1.00110.00           H  
ATOM   3356 HD12 ILE A 212      42.240 -14.704  10.079  1.00110.00           H  
ATOM   3357 HD13 ILE A 212      43.631 -13.650   9.662  1.00110.00           H  
ATOM   3358  N   TRP A 213      44.485 -19.355   7.815  1.00 30.00           N  
ATOM   3359  CA  TRP A 213      44.917 -20.741   8.059  1.00 30.00           C  
ATOM   3360  C   TRP A 213      45.945 -21.170   7.024  1.00 30.00           C  
ATOM   3361  O   TRP A 213      46.932 -21.819   7.346  1.00 30.00           O  
ATOM   3362  CB  TRP A 213      43.735 -21.742   8.032  1.00 30.00           C  
ATOM   3363  CG  TRP A 213      44.202 -23.183   8.195  1.00 30.00           C  
ATOM   3364  CD1 TRP A 213      44.646 -24.017   7.217  1.00 30.00           C  
ATOM   3365  CD2 TRP A 213      44.270 -23.938   9.420  1.00 30.00           C  
ATOM   3366  NE1 TRP A 213      45.012 -25.233   7.746  1.00 30.00           N  
ATOM   3367  CE3 TRP A 213      43.941 -23.665  10.753  1.00 30.00           C  
ATOM   3368  CE2 TRP A 213      44.780 -25.216   9.099  1.00 30.00           C  
ATOM   3369  CZ3 TRP A 213      44.132 -24.669  11.714  1.00 30.00           C  
ATOM   3370  CZ2 TRP A 213      44.972 -26.217  10.052  1.00 30.00           C  
ATOM   3371  CH2 TRP A 213      44.643 -25.923  11.355  1.00 30.00           C  
ATOM   3372  H   TRP A 213      43.501 -19.155   7.687  1.00110.00           H  
ATOM   3373  HA  TRP A 213      45.398 -20.782   9.039  1.00110.00           H  
ATOM   3374  HB2 TRP A 213      43.011 -21.507   8.812  1.00110.00           H  
ATOM   3375  HB3 TRP A 213      43.206 -21.662   7.081  1.00110.00           H  
ATOM   3376  HD1 TRP A 213      44.721 -23.737   6.175  1.00110.00           H  
ATOM   3377  HE1 TRP A 213      45.414 -25.989   7.208  1.00110.00           H  
ATOM   3378  HE3 TRP A 213      43.544 -22.701  11.039  1.00110.00           H  
ATOM   3379  HZ3 TRP A 213      43.869 -24.474  12.744  1.00110.00           H  
ATOM   3380  HZ2 TRP A 213      45.365 -27.185   9.779  1.00110.00           H  
ATOM   3381  HH2 TRP A 213      44.778 -26.676  12.118  1.00110.00           H  
ATOM   3382  N   SER A 214      45.661 -20.832   5.769  1.00 30.00           N  
ATOM   3383  CA  SER A 214      46.546 -21.154   4.660  1.00 30.00           C  
ATOM   3384  C   SER A 214      47.925 -20.563   4.879  1.00 30.00           C  
ATOM   3385  O   SER A 214      48.931 -21.251   4.735  1.00 30.00           O  
ATOM   3386  CB  SER A 214      45.973 -20.629   3.340  1.00 30.00           C  
ATOM   3387  OG  SER A 214      44.696 -21.171   3.091  1.00 30.00           O  
ATOM   3388  H   SER A 214      44.762 -20.427   5.540  1.00110.00           H  
ATOM   3389  HA  SER A 214      46.642 -22.241   4.609  1.00110.00           H  
ATOM   3390  HB2 SER A 214      45.915 -19.541   3.324  1.00110.00           H  
ATOM   3391  HB3 SER A 214      46.633 -20.936   2.527  1.00110.00           H  
ATOM   3392  HG  SER A 214      44.392 -20.893   2.241  1.00110.00           H  
ATOM   3393  N   ILE A 215      47.962 -19.293   5.264  1.00 30.00           N  
ATOM   3394  CA  ILE A 215      49.233 -18.595   5.453  1.00 30.00           C  
ATOM   3395  C   ILE A 215      50.024 -19.200   6.612  1.00 30.00           C  
ATOM   3396  O   ILE A 215      51.258 -19.257   6.583  1.00 30.00           O  
ATOM   3397  CB  ILE A 215      48.981 -17.093   5.678  1.00 30.00           C  
ATOM   3398  CG1 ILE A 215      48.078 -16.475   4.568  1.00110.00           C  
ATOM   3399  CG2 ILE A 215      50.216 -16.210   5.942  1.00110.00           C  
ATOM   3400  CD1 ILE A 215      48.770 -15.687   3.465  1.00110.00           C  
ATOM   3401  H   ILE A 215      47.091 -18.789   5.401  1.00110.00           H  
ATOM   3402  HA  ILE A 215      49.814 -18.709   4.539  1.00110.00           H  
ATOM   3403  HB  ILE A 215      48.387 -17.035   6.593  1.00110.00           H  
ATOM   3404 HG12 ILE A 215      47.518 -17.239   4.040  1.00110.00           H  
ATOM   3405 HG13 ILE A 215      47.329 -15.828   5.030  1.00110.00           H  
ATOM   3406 HG21 ILE A 215      49.912 -15.194   6.179  1.00110.00           H  
ATOM   3407 HG22 ILE A 215      50.799 -16.568   6.785  1.00110.00           H  
ATOM   3408 HG23 ILE A 215      50.872 -16.150   5.076  1.00110.00           H  
ATOM   3409 HD11 ILE A 215      48.083 -15.490   2.642  1.00110.00           H  
ATOM   3410 HD12 ILE A 215      49.076 -14.728   3.863  1.00110.00           H  
ATOM   3411 HD13 ILE A 215      49.632 -16.216   3.058  1.00110.00           H  
ATOM   3412  N   GLY A 216      49.297 -19.668   7.619  1.00 30.00           N  
ATOM   3413  CA  GLY A 216      49.891 -20.361   8.756  1.00 30.00           C  
ATOM   3414  C   GLY A 216      50.616 -21.611   8.301  1.00 30.00           C  
ATOM   3415  O   GLY A 216      51.685 -21.930   8.796  1.00 30.00           O  
ATOM   3416  H   GLY A 216      48.284 -19.575   7.578  1.00110.00           H  
ATOM   3417  HA2 GLY A 216      50.577 -19.699   9.286  1.00110.00           H  
ATOM   3418  HA3 GLY A 216      49.104 -20.643   9.456  1.00110.00           H  
ATOM   3419  N   CYS A 217      50.018 -22.322   7.350  1.00 30.00           N  
ATOM   3420  CA  CYS A 217      50.682 -23.452   6.707  1.00 30.00           C  
ATOM   3421  C   CYS A 217      51.933 -22.996   5.942  1.00 30.00           C  
ATOM   3422  O   CYS A 217      52.945 -23.697   5.966  1.00 30.00           O  
ATOM   3423  CB  CYS A 217      49.715 -24.191   5.776  1.00 30.00           C  
ATOM   3424  SG  CYS A 217      48.342 -25.008   6.672  1.00 30.00           S  
ATOM   3425  H   CYS A 217      49.075 -22.077   7.060  1.00110.00           H  
ATOM   3426  HA  CYS A 217      51.016 -24.141   7.486  1.00110.00           H  
ATOM   3427  HB2 CYS A 217      49.291 -23.552   5.014  1.00110.00           H  
ATOM   3428  HB3 CYS A 217      50.253 -24.974   5.238  1.00110.00           H  
ATOM   3429  HG  CYS A 217      47.822 -25.621   5.604  1.00110.00           H  
ATOM   3430  N   PHE A 218      51.861 -21.839   5.268  1.00 30.00           N  
ATOM   3431  CA  PHE A 218      53.029 -21.302   4.527  1.00 30.00           C  
ATOM   3432  C   PHE A 218      54.172 -21.058   5.511  1.00 30.00           C  
ATOM   3433  O   PHE A 218      55.302 -21.495   5.290  1.00 30.00           O  
ATOM   3434  CB  PHE A 218      52.719 -19.986   3.790  1.00 30.00           C  
ATOM   3435  CG  PHE A 218      53.662 -18.793   3.812  1.00110.00           C  
ATOM   3436  CD1 PHE A 218      54.866 -18.800   3.081  1.00110.00           C  
ATOM   3437  CD2 PHE A 218      53.310 -17.659   4.566  1.00110.00           C  
ATOM   3438  CE1 PHE A 218      55.741 -17.702   3.173  1.00110.00           C  
ATOM   3439  CE2 PHE A 218      54.167 -16.551   4.630  1.00110.00           C  
ATOM   3440  CZ  PHE A 218      55.409 -16.598   3.982  1.00110.00           C  
ATOM   3441  H   PHE A 218      50.987 -21.325   5.284  1.00110.00           H  
ATOM   3442  HA  PHE A 218      53.369 -22.048   3.805  1.00110.00           H  
ATOM   3443  HB2 PHE A 218      52.577 -20.233   2.737  1.00110.00           H  
ATOM   3444  HB3 PHE A 218      51.739 -19.630   4.091  1.00110.00           H  
ATOM   3445  HD1 PHE A 218      55.138 -19.656   2.480  1.00110.00           H  
ATOM   3446  HD2 PHE A 218      52.386 -17.644   5.115  1.00110.00           H  
ATOM   3447  HE1 PHE A 218      56.682 -17.724   2.644  1.00110.00           H  
ATOM   3448  HE2 PHE A 218      53.879 -15.680   5.196  1.00110.00           H  
ATOM   3449  HZ  PHE A 218      56.098 -15.782   4.117  1.00110.00           H  
ATOM   3450  N   LEU A 219      53.842 -20.398   6.621  1.00 30.00           N  
ATOM   3451  CA  LEU A 219      54.798 -20.063   7.679  1.00 30.00           C  
ATOM   3452  C   LEU A 219      55.567 -21.276   8.198  1.00 30.00           C  
ATOM   3453  O   LEU A 219      56.798 -21.243   8.333  1.00 30.00           O  
ATOM   3454  CB  LEU A 219      54.060 -19.397   8.847  1.00 30.00           C  
ATOM   3455  CG  LEU A 219      54.863 -19.060  10.110  1.00 30.00           C  
ATOM   3456  CD1 LEU A 219      56.024 -18.135   9.850  1.00 30.00           C  
ATOM   3457  CD2 LEU A 219      53.934 -18.444  11.141  1.00 30.00           C  
ATOM   3458  H   LEU A 219      52.887 -20.050   6.692  1.00110.00           H  
ATOM   3459  HA  LEU A 219      55.527 -19.370   7.255  1.00110.00           H  
ATOM   3460  HB2 LEU A 219      53.645 -18.490   8.437  1.00110.00           H  
ATOM   3461  HB3 LEU A 219      53.206 -20.007   9.130  1.00110.00           H  
ATOM   3462  HG  LEU A 219      55.253 -19.979  10.551  1.00110.00           H  
ATOM   3463 HD11 LEU A 219      56.534 -17.876  10.778  1.00110.00           H  
ATOM   3464 HD12 LEU A 219      56.768 -18.590   9.195  1.00110.00           H  
ATOM   3465 HD13 LEU A 219      55.702 -17.202   9.387  1.00110.00           H  
ATOM   3466 HD21 LEU A 219      54.432 -18.318  12.104  1.00110.00           H  
ATOM   3467 HD22 LEU A 219      53.574 -17.464  10.827  1.00110.00           H  
ATOM   3468 HD23 LEU A 219      53.063 -19.076  11.300  1.00110.00           H  
ATOM   3469  N   SER A 220      54.840 -22.351   8.476  1.00 30.00           N  
ATOM   3470  CA  SER A 220      55.470 -23.592   8.876  1.00 30.00           C  
ATOM   3471  C   SER A 220      56.316 -24.139   7.746  1.00 30.00           C  
ATOM   3472  O   SER A 220      57.434 -24.619   7.964  1.00 30.00           O  
ATOM   3473  CB  SER A 220      54.386 -24.620   9.249  1.00 30.00           C  
ATOM   3474  OG  SER A 220      53.552 -24.116  10.282  1.00110.00           O  
ATOM   3475  H   SER A 220      53.838 -22.311   8.337  1.00110.00           H  
ATOM   3476  HA  SER A 220      56.117 -23.412   9.738  1.00110.00           H  
ATOM   3477  HB2 SER A 220      53.769 -24.862   8.385  1.00110.00           H  
ATOM   3478  HB3 SER A 220      54.846 -25.551   9.586  1.00110.00           H  
ATOM   3479  HG  SER A 220      53.016 -23.407   9.939  1.00110.00           H  
ATOM   3480  N   GLN A 221      55.793 -24.041   6.527  1.00 30.00           N  
ATOM   3481  CA  GLN A 221      56.446 -24.672   5.393  1.00 30.00           C  
ATOM   3482  C   GLN A 221      57.759 -23.963   5.069  1.00 30.00           C  
ATOM   3483  O   GLN A 221      58.674 -24.591   4.574  1.00 30.00           O  
ATOM   3484  CB  GLN A 221      55.523 -24.675   4.160  1.00 30.00           C  
ATOM   3485  CG  GLN A 221      56.169 -25.071   2.808  1.00110.00           C  
ATOM   3486  CD  GLN A 221      55.223 -24.896   1.629  1.00110.00           C  
ATOM   3487  OE1 GLN A 221      54.203 -24.218   1.720  1.00110.00           O  
ATOM   3488  NE2 GLN A 221      55.534 -25.515   0.498  1.00110.00           N  
ATOM   3489  H   GLN A 221      54.887 -23.606   6.383  1.00110.00           H  
ATOM   3490  HA  GLN A 221      56.696 -25.706   5.645  1.00110.00           H  
ATOM   3491  HB2 GLN A 221      54.665 -25.315   4.343  1.00110.00           H  
ATOM   3492  HB3 GLN A 221      55.110 -23.675   4.045  1.00110.00           H  
ATOM   3493  HG2 GLN A 221      57.031 -24.447   2.576  1.00110.00           H  
ATOM   3494  HG3 GLN A 221      56.530 -26.098   2.855  1.00110.00           H  
ATOM   3495 HE21 GLN A 221      54.905 -25.449  -0.288  1.00110.00           H  
ATOM   3496 HE22 GLN A 221      56.383 -26.052   0.431  1.00110.00           H  
ATOM   3497  N   MET A 222      57.853 -22.680   5.413  1.00 30.00           N  
ATOM   3498  CA  MET A 222      59.083 -21.907   5.240  1.00 30.00           C  
ATOM   3499  C   MET A 222      60.147 -22.302   6.258  1.00 30.00           C  
ATOM   3500  O   MET A 222      61.342 -22.152   5.990  1.00 30.00           O  
ATOM   3501  CB  MET A 222      58.804 -20.397   5.358  1.00 30.00           C  
ATOM   3502  CG  MET A 222      58.080 -19.782   4.159  1.00110.00           C  
ATOM   3503  SD  MET A 222      59.027 -19.682   2.610  1.00110.00           S  
ATOM   3504  CE  MET A 222      58.314 -21.080   1.694  1.00110.00           C  
ATOM   3505  H   MET A 222      57.013 -22.218   5.747  1.00110.00           H  
ATOM   3506  HA  MET A 222      59.521 -22.125   4.264  1.00110.00           H  
ATOM   3507  HB2 MET A 222      58.232 -20.202   6.266  1.00110.00           H  
ATOM   3508  HB3 MET A 222      59.745 -19.860   5.485  1.00110.00           H  
ATOM   3509  HG2 MET A 222      57.133 -20.288   3.978  1.00110.00           H  
ATOM   3510  HG3 MET A 222      57.831 -18.760   4.440  1.00110.00           H  
ATOM   3511  HE1 MET A 222      58.768 -21.151   0.706  1.00110.00           H  
ATOM   3512  HE2 MET A 222      58.480 -22.020   2.218  1.00110.00           H  
ATOM   3513  HE3 MET A 222      57.240 -20.947   1.567  1.00110.00           H  
ATOM   3514  N   PHE A 223      59.727 -22.818   7.415  1.00 30.00           N  
ATOM   3515  CA  PHE A 223      60.688 -23.212   8.441  1.00 30.00           C  
ATOM   3516  C   PHE A 223      61.139 -24.656   8.272  1.00 30.00           C  
ATOM   3517  O   PHE A 223      62.275 -25.004   8.580  1.00 30.00           O  
ATOM   3518  CB  PHE A 223      60.098 -23.023   9.845  1.00 30.00           C  
ATOM   3519  CG  PHE A 223      60.334 -21.662  10.421  1.00 30.00           C  
ATOM   3520  CD1 PHE A 223      61.579 -21.314  10.913  1.00 30.00           C  
ATOM   3521  CD2 PHE A 223      59.311 -20.734  10.486  1.00 30.00           C  
ATOM   3522  CE1 PHE A 223      61.803 -20.063  11.442  1.00 30.00           C  
ATOM   3523  CE2 PHE A 223      59.528 -19.481  11.018  1.00 30.00           C  
ATOM   3524  CZ  PHE A 223      60.772 -19.146  11.505  1.00 30.00           C  
ATOM   3525  H   PHE A 223      58.739 -22.969   7.562  1.00110.00           H  
ATOM   3526  HA  PHE A 223      61.601 -22.614   8.375  1.00110.00           H  
ATOM   3527  HB2 PHE A 223      59.032 -23.257   9.847  1.00110.00           H  
ATOM   3528  HB3 PHE A 223      60.543 -23.731  10.548  1.00110.00           H  
ATOM   3529  HD1 PHE A 223      62.394 -22.023  10.872  1.00110.00           H  
ATOM   3530  HD2 PHE A 223      58.326 -20.987  10.132  1.00110.00           H  
ATOM   3531  HE1 PHE A 223      62.782 -19.799  11.815  1.00110.00           H  
ATOM   3532  HE2 PHE A 223      58.720 -18.767  11.064  1.00110.00           H  
ATOM   3533  HZ  PHE A 223      60.942 -18.167  11.930  1.00110.00           H  
ATOM   3534  N   LEU A 224      60.230 -25.495   7.800  1.00 30.00           N  
ATOM   3535  CA  LEU A 224      60.536 -26.876   7.467  1.00 30.00           C  
ATOM   3536  C   LEU A 224      60.779 -26.989   5.969  1.00 30.00           C  
ATOM   3537  O   LEU A 224      60.730 -25.992   5.254  1.00 30.00           O  
ATOM   3538  CB  LEU A 224      59.398 -27.817   7.905  1.00 30.00           C  
ATOM   3539  CG  LEU A 224      58.902 -27.651   9.361  1.00110.00           C  
ATOM   3540  CD1 LEU A 224      57.631 -28.483   9.595  1.00110.00           C  
ATOM   3541  CD2 LEU A 224      59.984 -28.005  10.393  1.00110.00           C  
ATOM   3542  H   LEU A 224      59.340 -25.118   7.497  1.00110.00           H  
ATOM   3543  HA  LEU A 224      61.449 -27.210   7.963  1.00110.00           H  
ATOM   3544  HB2 LEU A 224      58.547 -27.651   7.239  1.00110.00           H  
ATOM   3545  HB3 LEU A 224      59.692 -28.856   7.750  1.00110.00           H  
ATOM   3546  HG  LEU A 224      58.621 -26.609   9.519  1.00110.00           H  
ATOM   3547 HD11 LEU A 224      57.245 -28.338  10.605  1.00110.00           H  
ATOM   3548 HD12 LEU A 224      56.840 -28.196   8.901  1.00110.00           H  
ATOM   3549 HD13 LEU A 224      57.820 -29.548   9.461  1.00110.00           H  
ATOM   3550 HD21 LEU A 224      59.608 -27.890  11.410  1.00110.00           H  
ATOM   3551 HD22 LEU A 224      60.323 -29.035  10.280  1.00110.00           H  
ATOM   3552 HD23 LEU A 224      60.853 -27.354  10.299  1.00110.00           H  
ATOM   3553  N   ARG A 225      61.078 -28.190   5.490  1.00 30.00           N  
ATOM   3554  CA  ARG A 225      61.333 -28.365   4.066  1.00 30.00           C  
ATOM   3555  C   ARG A 225      60.045 -28.409   3.242  1.00 30.00           C  
ATOM   3556  O   ARG A 225      59.920 -27.702   2.240  1.00 30.00           O  
ATOM   3557  CB  ARG A 225      62.155 -29.645   3.825  1.00 30.00           C  
ATOM   3558  CG  ARG A 225      62.404 -30.066   2.360  1.00110.00           C  
ATOM   3559  CD  ARG A 225      63.048 -29.006   1.452  1.00110.00           C  
ATOM   3560  NE  ARG A 225      63.112 -29.518   0.077  1.00110.00           N  
ATOM   3561  CZ  ARG A 225      62.093 -29.565  -0.795  1.00110.00           C  
ATOM   3562  NH1 ARG A 225      60.890 -29.052  -0.504  1.00110.00           N  
ATOM   3563  NH2 ARG A 225      62.284 -30.163  -1.974  1.00110.00           N1+
ATOM   3564  H   ARG A 225      61.127 -28.980   6.112  1.00110.00           H  
ATOM   3565  HA  ARG A 225      61.912 -27.514   3.696  1.00110.00           H  
ATOM   3566  HB2 ARG A 225      63.124 -29.524   4.310  1.00110.00           H  
ATOM   3567  HB3 ARG A 225      61.678 -30.483   4.335  1.00110.00           H  
ATOM   3568  HG2 ARG A 225      63.035 -30.956   2.362  1.00110.00           H  
ATOM   3569  HG3 ARG A 225      61.469 -30.384   1.905  1.00110.00           H  
ATOM   3570  HD2 ARG A 225      62.491 -28.072   1.457  1.00110.00           H  
ATOM   3571  HD3 ARG A 225      64.056 -28.773   1.795  1.00110.00           H  
ATOM   3572  HE  ARG A 225      64.003 -29.911  -0.193  1.00110.00           H  
ATOM   3573 HH11 ARG A 225      60.122 -29.100  -1.163  1.00110.00           H  
ATOM   3574 HH12 ARG A 225      60.746 -28.550   0.366  1.00110.00           H  
ATOM   3575 HH21 ARG A 225      61.536 -30.234  -2.646  1.00110.00           H  
ATOM   3576 HH22 ARG A 225      63.182 -30.561  -2.210  1.00110.00           H  
ATOM   3577  N   VAL A 226      59.096 -29.235   3.678  1.00 30.00           N  
ATOM   3578  CA  VAL A 226      57.905 -29.559   2.892  1.00 30.00           C  
ATOM   3579  C   VAL A 226      56.626 -28.946   3.478  1.00 30.00           C  
ATOM   3580  O   VAL A 226      56.661 -28.380   4.569  1.00 30.00           O  
ATOM   3581  CB  VAL A 226      57.768 -31.089   2.786  1.00 30.00           C  
ATOM   3582  CG1 VAL A 226      58.866 -31.714   1.909  1.00110.00           C  
ATOM   3583  CG2 VAL A 226      57.727 -31.809   4.153  1.00110.00           C  
ATOM   3584  H   VAL A 226      59.192 -29.663   4.583  1.00110.00           H  
ATOM   3585  HA  VAL A 226      57.999 -29.156   1.883  1.00110.00           H  
ATOM   3586  HB  VAL A 226      56.830 -31.340   2.298  1.00110.00           H  
ATOM   3587 HG11 VAL A 226      58.630 -32.751   1.667  1.00110.00           H  
ATOM   3588 HG12 VAL A 226      58.985 -31.177   0.968  1.00110.00           H  
ATOM   3589 HG13 VAL A 226      59.824 -31.720   2.426  1.00110.00           H  
ATOM   3590 HG21 VAL A 226      57.549 -32.876   4.021  1.00110.00           H  
ATOM   3591 HG22 VAL A 226      58.662 -31.704   4.703  1.00110.00           H  
ATOM   3592 HG23 VAL A 226      56.926 -31.432   4.789  1.00110.00           H  
ATOM   3593  N   PRO A 227      55.494 -29.036   2.746  1.00 30.00           N  
ATOM   3594  CA  PRO A 227      54.213 -28.659   3.362  1.00 30.00           C  
ATOM   3595  C   PRO A 227      53.949 -29.449   4.638  1.00 30.00           C  
ATOM   3596  O   PRO A 227      54.345 -30.611   4.715  1.00 30.00           O  
ATOM   3597  CB  PRO A 227      53.188 -29.001   2.280  1.00 30.00           C  
ATOM   3598  CG  PRO A 227      53.957 -28.825   0.988  1.00 30.00           C  
ATOM   3599  CD  PRO A 227      55.361 -29.268   1.292  1.00 30.00           C  
ATOM   3600  HA  PRO A 227      54.238 -27.582   3.528  1.00110.00           H  
ATOM   3601  HB2 PRO A 227      52.855 -30.038   2.361  1.00110.00           H  
ATOM   3602  HB3 PRO A 227      52.303 -28.364   2.327  1.00110.00           H  
ATOM   3603  HG2 PRO A 227      53.513 -29.371   0.154  1.00110.00           H  
ATOM   3604  HG3 PRO A 227      53.956 -27.770   0.714  1.00110.00           H  
ATOM   3605  HD2 PRO A 227      55.463 -30.324   1.051  1.00110.00           H  
ATOM   3606  HD3 PRO A 227      56.084 -28.703   0.701  1.00110.00           H  
ATOM   3607  N   PRO A 228      53.283 -28.833   5.612  1.00 30.00           N  
ATOM   3608  CA  PRO A 228      53.179 -29.399   6.954  1.00 30.00           C  
ATOM   3609  C   PRO A 228      52.036 -30.420   7.169  1.00 30.00           C  
ATOM   3610  O   PRO A 228      52.103 -31.223   8.095  1.00 30.00           O  
ATOM   3611  CB  PRO A 228      53.014 -28.281   8.000  1.00 30.00           C  
ATOM   3612  CG  PRO A 228      52.247 -27.269   7.134  1.00110.00           C  
ATOM   3613  CD  PRO A 228      52.794 -27.451   5.696  1.00110.00           C  
ATOM   3614  HA  PRO A 228      54.104 -29.931   7.191  1.00110.00           H  
ATOM   3615  HB2 PRO A 228      52.477 -28.568   8.907  1.00110.00           H  
ATOM   3616  HB3 PRO A 228      53.987 -27.881   8.287  1.00110.00           H  
ATOM   3617  HG2 PRO A 228      51.183 -27.515   7.152  1.00110.00           H  
ATOM   3618  HG3 PRO A 228      52.331 -26.245   7.490  1.00110.00           H  
ATOM   3619  HD2 PRO A 228      52.041 -27.229   4.939  1.00110.00           H  
ATOM   3620  HD3 PRO A 228      53.633 -26.772   5.561  1.00110.00           H  
ATOM   3621  N   PHE A 229      51.010 -30.408   6.320  1.00 30.00           N  
ATOM   3622  CA  PHE A 229      49.917 -31.378   6.426  1.00 30.00           C  
ATOM   3623  C   PHE A 229      49.590 -32.007   5.079  1.00 30.00           C  
ATOM   3624  O   PHE A 229      48.819 -31.436   4.311  1.00 30.00           O  
ATOM   3625  CB  PHE A 229      48.647 -30.723   6.983  1.00 30.00           C  
ATOM   3626  CG  PHE A 229      48.819 -30.085   8.338  1.00 30.00           C  
ATOM   3627  CD1 PHE A 229      49.443 -30.761   9.369  1.00 30.00           C  
ATOM   3628  CD2 PHE A 229      48.322 -28.817   8.586  1.00 30.00           C  
ATOM   3629  CE1 PHE A 229      49.586 -30.174  10.609  1.00 30.00           C  
ATOM   3630  CE2 PHE A 229      48.464 -28.228   9.818  1.00 30.00           C  
ATOM   3631  CZ  PHE A 229      49.104 -28.904  10.831  1.00 30.00           C  
ATOM   3632  H   PHE A 229      50.969 -29.730   5.576  1.00110.00           H  
ATOM   3633  HA  PHE A 229      50.178 -32.220   7.070  1.00110.00           H  
ATOM   3634  HB2 PHE A 229      48.284 -29.960   6.291  1.00110.00           H  
ATOM   3635  HB3 PHE A 229      47.846 -31.461   7.061  1.00110.00           H  
ATOM   3636  HD1 PHE A 229      49.822 -31.762   9.228  1.00110.00           H  
ATOM   3637  HD2 PHE A 229      47.823 -28.265   7.801  1.00110.00           H  
ATOM   3638  HE1 PHE A 229      50.080 -30.713  11.404  1.00110.00           H  
ATOM   3639  HE2 PHE A 229      48.082 -27.230   9.986  1.00110.00           H  
ATOM   3640  HZ  PHE A 229      49.227 -28.441  11.798  1.00110.00           H  
ATOM   3641  N   ALA A 230      50.127 -33.194   4.808  1.00 30.00           N  
ATOM   3642  CA  ALA A 230      49.945 -33.822   3.494  1.00 30.00           C  
ATOM   3643  C   ALA A 230      49.185 -35.153   3.507  1.00 30.00           C  
ATOM   3644  O   ALA A 230      49.731 -36.184   3.903  1.00 30.00           O  
ATOM   3645  CB  ALA A 230      51.313 -34.051   2.826  1.00 30.00           C  
ATOM   3646  H   ALA A 230      50.712 -33.659   5.485  1.00110.00           H  
ATOM   3647  HA  ALA A 230      49.385 -33.179   2.813  1.00110.00           H  
ATOM   3648  HB1 ALA A 230      51.203 -34.517   1.845  1.00110.00           H  
ATOM   3649  HB2 ALA A 230      51.836 -33.106   2.682  1.00110.00           H  
ATOM   3650  HB3 ALA A 230      51.956 -34.696   3.427  1.00110.00           H  
ATOM   3651  N   CYS A 231      47.935 -35.150   3.062  1.00110.00           N  
ATOM   3652  CA  CYS A 231      47.224 -36.385   2.810  1.00110.00           C  
ATOM   3653  C   CYS A 231      47.691 -36.999   1.470  1.00110.00           C  
ATOM   3654  O   CYS A 231      48.104 -36.294   0.547  1.00110.00           O  
ATOM   3655  CB  CYS A 231      45.731 -36.068   2.790  1.00110.00           C  
ATOM   3656  SG  CYS A 231      44.845 -37.628   2.632  1.00110.00           S  
ATOM   3657  H   CYS A 231      47.501 -34.269   2.810  1.00110.00           H  
ATOM   3658  HA  CYS A 231      47.417 -37.086   3.628  1.00110.00           H  
ATOM   3659  HB2 CYS A 231      45.436 -35.607   3.730  1.00110.00           H  
ATOM   3660  HB3 CYS A 231      45.464 -35.383   1.984  1.00110.00           H  
ATOM   3661  HG  CYS A 231      44.369 -37.332   1.402  1.00110.00           H  
ATOM   3662  N   VAL A 232      47.589 -38.330   1.381  1.00110.00           N  
ATOM   3663  CA  VAL A 232      47.907 -39.162   0.228  1.00110.00           C  
ATOM   3664  C   VAL A 232      46.755 -40.149  -0.087  1.00110.00           C  
ATOM   3665  O   VAL A 232      46.891 -40.991  -0.971  1.00110.00           O  
ATOM   3666  CB  VAL A 232      49.311 -39.784   0.474  1.00110.00           C  
ATOM   3667  CG1 VAL A 232      49.353 -40.742   1.686  1.00110.00           C  
ATOM   3668  CG2 VAL A 232      49.924 -40.442  -0.773  1.00110.00           C  
ATOM   3669  H   VAL A 232      47.256 -38.813   2.204  1.00110.00           H  
ATOM   3670  HA  VAL A 232      47.972 -38.522  -0.654  1.00110.00           H  
ATOM   3671  HB  VAL A 232      49.974 -38.951   0.714  1.00110.00           H  
ATOM   3672 HG11 VAL A 232      50.372 -41.083   1.875  1.00110.00           H  
ATOM   3673 HG12 VAL A 232      49.008 -40.258   2.600  1.00110.00           H  
ATOM   3674 HG13 VAL A 232      48.736 -41.627   1.525  1.00110.00           H  
ATOM   3675 HG21 VAL A 232      50.978 -40.669  -0.613  1.00110.00           H  
ATOM   3676 HG22 VAL A 232      49.426 -41.376  -1.030  1.00110.00           H  
ATOM   3677 HG23 VAL A 232      49.860 -39.780  -1.637  1.00110.00           H  
ATOM   3678  N   ARG A 233      45.629 -40.060   0.647  1.00110.00           N  
ATOM   3679  CA  ARG A 233      44.480 -40.979   0.671  1.00110.00           C  
ATOM   3680  C   ARG A 233      44.951 -42.432   0.939  1.00110.00           C  
ATOM   3681  O   ARG A 233      44.904 -43.261   0.027  1.00110.00           O  
ATOM   3682  CB  ARG A 233      43.658 -40.868  -0.636  1.00110.00           C  
ATOM   3683  CG  ARG A 233      42.306 -41.620  -0.599  1.00110.00           C  
ATOM   3684  CD  ARG A 233      41.798 -41.986  -1.997  1.00110.00           C  
ATOM   3685  NE  ARG A 233      42.506 -43.160  -2.524  1.00110.00           N  
ATOM   3686  CZ  ARG A 233      42.104 -43.911  -3.560  1.00110.00           C  
ATOM   3687  NH1 ARG A 233      40.941 -43.676  -4.180  1.00110.00           N  
ATOM   3688  NH2 ARG A 233      42.886 -44.908  -3.981  1.00110.00           N1+
ATOM   3689  H   ARG A 233      45.568 -39.263   1.265  1.00110.00           H  
ATOM   3690  HA  ARG A 233      43.830 -40.668   1.490  1.00110.00           H  
ATOM   3691  HB2 ARG A 233      43.463 -39.822  -0.864  1.00110.00           H  
ATOM   3692  HB3 ARG A 233      44.259 -41.235  -1.469  1.00110.00           H  
ATOM   3693  HG2 ARG A 233      42.368 -42.536  -0.012  1.00110.00           H  
ATOM   3694  HG3 ARG A 233      41.563 -41.009  -0.085  1.00110.00           H  
ATOM   3695  HD2 ARG A 233      40.736 -42.219  -1.941  1.00110.00           H  
ATOM   3696  HD3 ARG A 233      41.913 -41.158  -2.696  1.00110.00           H  
ATOM   3697  HE  ARG A 233      43.393 -43.362  -2.080  1.00110.00           H  
ATOM   3698 HH11 ARG A 233      40.649 -44.230  -4.972  1.00110.00           H  
ATOM   3699 HH12 ARG A 233      40.307 -42.965  -3.837  1.00110.00           H  
ATOM   3700 HH21 ARG A 233      42.618 -45.486  -4.764  1.00110.00           H  
ATOM   3701 HH22 ARG A 233      43.768 -45.101  -3.529  1.00110.00           H  
ATOM   3702  N   PRO A 234      45.406 -42.763   2.169  1.00110.00           N  
ATOM   3703  CA  PRO A 234      45.943 -44.096   2.486  1.00110.00           C  
ATOM   3704  C   PRO A 234      44.860 -45.190   2.531  1.00110.00           C  
ATOM   3705  O   PRO A 234      45.169 -46.374   2.417  1.00110.00           O  
ATOM   3706  CB  PRO A 234      46.630 -43.919   3.848  1.00110.00           C  
ATOM   3707  CG  PRO A 234      45.891 -42.764   4.511  1.00110.00           C  
ATOM   3708  CD  PRO A 234      45.420 -41.890   3.346  1.00110.00           C  
ATOM   3709  HA  PRO A 234      46.682 -44.386   1.736  1.00110.00           H  
ATOM   3710  HB2 PRO A 234      46.622 -44.824   4.459  1.00110.00           H  
ATOM   3711  HB3 PRO A 234      47.674 -43.643   3.694  1.00110.00           H  
ATOM   3712  HG2 PRO A 234      45.024 -43.151   5.050  1.00110.00           H  
ATOM   3713  HG3 PRO A 234      46.506 -42.219   5.229  1.00110.00           H  
ATOM   3714  HD2 PRO A 234      44.436 -41.468   3.550  1.00110.00           H  
ATOM   3715  HD3 PRO A 234      46.121 -41.070   3.187  1.00110.00           H  
ATOM   3716  N   LYS A 235      43.597 -44.785   2.676  1.00110.00           N  
ATOM   3717  CA  LYS A 235      42.390 -45.583   2.603  1.00110.00           C  
ATOM   3718  C   LYS A 235      41.260 -44.650   2.150  1.00110.00           C  
ATOM   3719  O   LYS A 235      41.341 -43.437   2.365  1.00110.00           O  
ATOM   3720  CB  LYS A 235      42.155 -46.330   3.935  1.00110.00           C  
ATOM   3721  CG  LYS A 235      42.046 -45.443   5.197  1.00110.00           C  
ATOM   3722  CD  LYS A 235      40.603 -45.062   5.567  1.00110.00           C  
ATOM   3723  CE  LYS A 235      40.527 -44.321   6.908  1.00110.00           C  
ATOM   3724  NZ  LYS A 235      39.135 -44.016   7.267  1.00110.00           N1+
ATOM   3725  H   LYS A 235      43.412 -43.794   2.739  1.00110.00           H  
ATOM   3726  HA  LYS A 235      42.528 -46.324   1.812  1.00110.00           H  
ATOM   3727  HB2 LYS A 235      41.279 -46.974   3.850  1.00110.00           H  
ATOM   3728  HB3 LYS A 235      42.992 -47.014   4.079  1.00110.00           H  
ATOM   3729  HG2 LYS A 235      42.479 -45.995   6.032  1.00110.00           H  
ATOM   3730  HG3 LYS A 235      42.657 -44.543   5.102  1.00110.00           H  
ATOM   3731  HD2 LYS A 235      40.162 -44.442   4.786  1.00110.00           H  
ATOM   3732  HD3 LYS A 235      39.994 -45.965   5.624  1.00110.00           H  
ATOM   3733  HE2 LYS A 235      40.964 -44.927   7.703  1.00110.00           H  
ATOM   3734  HE3 LYS A 235      41.091 -43.389   6.866  1.00110.00           H  
ATOM   3735  HZ1 LYS A 235      38.741 -43.383   6.587  1.00110.00           H  
ATOM   3736  HZ2 LYS A 235      38.581 -44.865   7.270  1.00110.00           H  
ATOM   3737  HZ3 LYS A 235      39.101 -43.591   8.181  1.00110.00           H  
ATOM   3738  N   ALA A 236      40.220 -45.211   1.531  1.00110.00           N  
ATOM   3739  CA  ALA A 236      38.961 -44.540   1.230  1.00110.00           C  
ATOM   3740  C   ALA A 236      37.923 -45.043   2.244  1.00110.00           C  
ATOM   3741  O   ALA A 236      37.958 -46.214   2.628  1.00110.00           O  
ATOM   3742  CB  ALA A 236      38.518 -44.956  -0.182  1.00110.00           C  
ATOM   3743  H   ALA A 236      40.198 -46.219   1.470  1.00110.00           H  
ATOM   3744  HA  ALA A 236      39.053 -43.454   1.287  1.00110.00           H  
ATOM   3745  HB1 ALA A 236      37.541 -44.538  -0.425  1.00110.00           H  
ATOM   3746  HB2 ALA A 236      39.223 -44.590  -0.931  1.00110.00           H  
ATOM   3747  HB3 ALA A 236      38.446 -46.040  -0.290  1.00110.00           H  
ATOM   3748  N   GLU A 237      37.012 -44.166   2.672  1.00110.00           N  
ATOM   3749  CA  GLU A 237      35.914 -44.466   3.587  1.00110.00           C  
ATOM   3750  C   GLU A 237      34.588 -44.211   2.849  1.00110.00           C  
ATOM   3751  O   GLU A 237      34.584 -43.902   1.655  1.00110.00           O  
ATOM   3752  CB  GLU A 237      36.095 -43.582   4.851  1.00110.00           C  
ATOM   3753  CG  GLU A 237      35.319 -44.001   6.123  1.00110.00           C  
ATOM   3754  CD  GLU A 237      35.658 -45.413   6.600  1.00110.00           C  
ATOM   3755  OE1 GLU A 237      36.863 -45.684   6.787  1.00110.00           O  
ATOM   3756  OE2 GLU A 237      34.705 -46.202   6.764  1.00110.00           O1-
ATOM   3757  H   GLU A 237      36.974 -43.251   2.238  1.00110.00           H  
ATOM   3758  HA  GLU A 237      35.930 -45.522   3.860  1.00110.00           H  
ATOM   3759  HB2 GLU A 237      37.154 -43.559   5.107  1.00110.00           H  
ATOM   3760  HB3 GLU A 237      35.841 -42.549   4.609  1.00110.00           H  
ATOM   3761  HG2 GLU A 237      35.567 -43.314   6.933  1.00110.00           H  
ATOM   3762  HG3 GLU A 237      34.242 -43.906   5.991  1.00110.00           H  
ATOM   3763  N   PHE A 238      33.458 -44.344   3.555  1.00110.00           N  
ATOM   3764  CA  PHE A 238      32.116 -44.067   3.042  1.00110.00           C  
ATOM   3765  C   PHE A 238      31.973 -42.586   2.659  1.00110.00           C  
ATOM   3766  O   PHE A 238      31.528 -42.275   1.556  1.00110.00           O  
ATOM   3767  CB  PHE A 238      31.060 -44.408   4.118  1.00110.00           C  
ATOM   3768  CG  PHE A 238      31.032 -45.858   4.562  1.00110.00           C  
ATOM   3769  CD1 PHE A 238      30.453 -46.839   3.731  1.00110.00           C  
ATOM   3770  CD2 PHE A 238      31.573 -46.229   5.811  1.00110.00           C  
ATOM   3771  CE1 PHE A 238      30.420 -48.185   4.145  1.00110.00           C  
ATOM   3772  CE2 PHE A 238      31.542 -47.575   6.223  1.00110.00           C  
ATOM   3773  CZ  PHE A 238      30.965 -48.553   5.390  1.00110.00           C  
ATOM   3774  H   PHE A 238      33.541 -44.673   4.505  1.00110.00           H  
ATOM   3775  HA  PHE A 238      31.943 -44.676   2.153  1.00110.00           H  
ATOM   3776  HB2 PHE A 238      31.196 -43.779   4.999  1.00110.00           H  
ATOM   3777  HB3 PHE A 238      30.067 -44.162   3.739  1.00110.00           H  
ATOM   3778  HD1 PHE A 238      30.031 -46.565   2.775  1.00110.00           H  
ATOM   3779  HD2 PHE A 238      32.019 -45.490   6.463  1.00110.00           H  
ATOM   3780  HE1 PHE A 238      29.976 -48.936   3.507  1.00110.00           H  
ATOM   3781  HE2 PHE A 238      31.962 -47.856   7.178  1.00110.00           H  
ATOM   3782  HZ  PHE A 238      30.941 -49.586   5.708  1.00110.00           H  
ATOM   3783  N   ASP A 239      32.339 -41.690   3.595  1.00110.00           N  
ATOM   3784  CA  ASP A 239      32.367 -40.224   3.459  1.00110.00           C  
ATOM   3785  C   ASP A 239      30.978 -39.647   3.099  1.00110.00           C  
ATOM   3786  O   ASP A 239      30.863 -38.634   2.409  1.00110.00           O  
ATOM   3787  CB  ASP A 239      33.513 -39.758   2.517  1.00110.00           C  
ATOM   3788  CG  ASP A 239      34.911 -40.149   3.013  1.00110.00           C  
ATOM   3789  OD1 ASP A 239      35.177 -39.935   4.216  1.00110.00           O  
ATOM   3790  OD2 ASP A 239      35.705 -40.653   2.191  1.00110.00           O1-
ATOM   3791  H   ASP A 239      32.751 -42.061   4.436  1.00110.00           H  
ATOM   3792  HA  ASP A 239      32.577 -39.830   4.455  1.00110.00           H  
ATOM   3793  HB2 ASP A 239      33.365 -40.161   1.514  1.00110.00           H  
ATOM   3794  HB3 ASP A 239      33.497 -38.673   2.413  1.00110.00           H  
ATOM   3795  N   GLY A 240      29.916 -40.327   3.553  1.00110.00           N  
ATOM   3796  CA  GLY A 240      28.529 -40.067   3.199  1.00110.00           C  
ATOM   3797  C   GLY A 240      27.947 -38.929   4.034  1.00110.00           C  
ATOM   3798  O   GLY A 240      27.886 -39.020   5.264  1.00110.00           O  
ATOM   3799  H   GLY A 240      30.104 -41.122   4.140  1.00110.00           H  
ATOM   3800  HA2 GLY A 240      28.446 -39.858   2.131  1.00110.00           H  
ATOM   3801  HA3 GLY A 240      27.946 -40.969   3.388  1.00110.00           H  
ATOM   3802  N   ALA A 241      27.491 -37.869   3.360  1.00110.00           N  
ATOM   3803  CA  ALA A 241      26.941 -36.664   3.963  1.00110.00           C  
ATOM   3804  C   ALA A 241      25.533 -36.959   4.497  1.00110.00           C  
ATOM   3805  O   ALA A 241      24.599 -37.161   3.721  1.00110.00           O  
ATOM   3806  CB  ALA A 241      26.858 -35.586   2.869  1.00110.00           C  
ATOM   3807  H   ALA A 241      27.528 -37.903   2.352  1.00110.00           H  
ATOM   3808  HA  ALA A 241      27.591 -36.324   4.772  1.00110.00           H  
ATOM   3809  HB1 ALA A 241      26.415 -34.670   3.255  1.00110.00           H  
ATOM   3810  HB2 ALA A 241      27.849 -35.335   2.488  1.00110.00           H  
ATOM   3811  HB3 ALA A 241      26.250 -35.909   2.023  1.00110.00           H  
ATOM   3812  N   GLY A 242      25.390 -37.013   5.826  1.00110.00           N  
ATOM   3813  CA  GLY A 242      24.137 -37.335   6.512  1.00110.00           C  
ATOM   3814  C   GLY A 242      23.720 -38.808   6.375  1.00110.00           C  
ATOM   3815  O   GLY A 242      22.556 -39.137   6.584  1.00110.00           O  
ATOM   3816  H   GLY A 242      26.222 -36.893   6.388  1.00110.00           H  
ATOM   3817  HA2 GLY A 242      24.251 -37.112   7.574  1.00110.00           H  
ATOM   3818  HA3 GLY A 242      23.331 -36.698   6.144  1.00110.00           H  
ATOM   3819  N   ALA A 243      24.662 -39.685   6.007  1.00110.00           N  
ATOM   3820  CA  ALA A 243      24.467 -41.116   5.781  1.00110.00           C  
ATOM   3821  C   ALA A 243      25.554 -41.941   6.487  1.00110.00           C  
ATOM   3822  O   ALA A 243      25.766 -43.115   6.174  1.00110.00           O  
ATOM   3823  CB  ALA A 243      24.341 -41.393   4.274  1.00110.00           C  
ATOM   3824  H   ALA A 243      25.590 -39.320   5.829  1.00110.00           H  
ATOM   3825  HA  ALA A 243      23.529 -41.430   6.247  1.00110.00           H  
ATOM   3826  HB1 ALA A 243      24.151 -42.449   4.082  1.00110.00           H  
ATOM   3827  HB2 ALA A 243      23.514 -40.829   3.841  1.00110.00           H  
ATOM   3828  HB3 ALA A 243      25.251 -41.116   3.742  1.00110.00           H  
ATOM   3829  N   GLY A 244      26.250 -41.318   7.446  1.00110.00           N  
ATOM   3830  CA  GLY A 244      27.289 -41.926   8.260  1.00110.00           C  
ATOM   3831  C   GLY A 244      26.708 -42.963   9.222  1.00110.00           C  
ATOM   3832  O   GLY A 244      25.647 -42.759   9.811  1.00110.00           O  
ATOM   3833  H   GLY A 244      25.969 -40.381   7.686  1.00110.00           H  
ATOM   3834  HA2 GLY A 244      28.042 -42.374   7.610  1.00110.00           H  
ATOM   3835  HA3 GLY A 244      27.786 -41.150   8.841  1.00110.00           H  
ATOM   3836  N   ASN A 245      27.416 -44.083   9.365  1.00110.00           N  
ATOM   3837  CA  ASN A 245      27.019 -45.269  10.130  1.00110.00           C  
ATOM   3838  C   ASN A 245      28.200 -45.842  10.927  1.00110.00           C  
ATOM   3839  O   ASN A 245      28.149 -46.963  11.436  1.00110.00           O  
ATOM   3840  CB  ASN A 245      26.218 -46.277   9.268  1.00110.00           C  
ATOM   3841  CG  ASN A 245      26.950 -46.758   8.011  1.00110.00           C  
ATOM   3842  OD1 ASN A 245      27.651 -47.763   8.042  1.00110.00           O  
ATOM   3843  ND2 ASN A 245      26.795 -46.062   6.888  1.00110.00           N  
ATOM   3844  H   ASN A 245      28.248 -44.182   8.802  1.00110.00           H  
ATOM   3845  HA  ASN A 245      26.330 -44.946  10.914  1.00110.00           H  
ATOM   3846  HB2 ASN A 245      25.962 -47.152   9.869  1.00110.00           H  
ATOM   3847  HB3 ASN A 245      25.264 -45.836   8.978  1.00110.00           H  
ATOM   3848 HD21 ASN A 245      27.269 -46.377   6.055  1.00110.00           H  
ATOM   3849 HD22 ASN A 245      26.237 -45.216   6.851  1.00110.00           H  
ATOM   3850  N   ALA A 246      29.262 -45.033  11.075  1.00110.00           N  
ATOM   3851  CA  ALA A 246      30.499 -45.363  11.783  1.00110.00           C  
ATOM   3852  C   ALA A 246      30.343 -45.245  13.311  1.00110.00           C  
ATOM   3853  O   ALA A 246      31.231 -45.658  14.053  1.00110.00           O  
ATOM   3854  CB  ALA A 246      31.577 -44.361  11.334  1.00110.00           C  
ATOM   3855  H   ALA A 246      29.184 -44.104  10.686  1.00110.00           H  
ATOM   3856  HA  ALA A 246      30.812 -46.379  11.533  1.00110.00           H  
ATOM   3857  HB1 ALA A 246      32.533 -44.573  11.816  1.00110.00           H  
ATOM   3858  HB2 ALA A 246      31.743 -44.418  10.258  1.00110.00           H  
ATOM   3859  HB3 ALA A 246      31.309 -43.332  11.578  1.00110.00           H  
ATOM   3860  N   LYS A 247      29.218 -44.689  13.778  1.00110.00           N  
ATOM   3861  CA  LYS A 247      28.850 -44.532  15.185  1.00110.00           C  
ATOM   3862  C   LYS A 247      27.681 -45.469  15.544  1.00110.00           C  
ATOM   3863  O   LYS A 247      26.988 -45.244  16.538  1.00110.00           O  
ATOM   3864  CB  LYS A 247      28.497 -43.048  15.457  1.00110.00           C  
ATOM   3865  CG  LYS A 247      29.609 -42.041  15.087  1.00110.00           C  
ATOM   3866  CD  LYS A 247      30.926 -42.271  15.848  1.00110.00           C  
ATOM   3867  CE  LYS A 247      32.020 -41.253  15.495  1.00110.00           C  
ATOM   3868  NZ  LYS A 247      33.254 -41.541  16.244  1.00110.00           N1+
ATOM   3869  H   LYS A 247      28.532 -44.411  13.094  1.00110.00           H  
ATOM   3870  HA  LYS A 247      29.673 -44.827  15.838  1.00110.00           H  
ATOM   3871  HB2 LYS A 247      27.585 -42.786  14.916  1.00110.00           H  
ATOM   3872  HB3 LYS A 247      28.255 -42.927  16.514  1.00110.00           H  
ATOM   3873  HG2 LYS A 247      29.798 -42.070  14.013  1.00110.00           H  
ATOM   3874  HG3 LYS A 247      29.251 -41.033  15.295  1.00110.00           H  
ATOM   3875  HD2 LYS A 247      30.735 -42.242  16.922  1.00110.00           H  
ATOM   3876  HD3 LYS A 247      31.309 -43.269  15.630  1.00110.00           H  
ATOM   3877  HE2 LYS A 247      32.245 -41.279  14.428  1.00110.00           H  
ATOM   3878  HE3 LYS A 247      31.697 -40.238  15.726  1.00110.00           H  
ATOM   3879  HZ1 LYS A 247      33.070 -41.505  17.236  1.00110.00           H  
ATOM   3880  HZ2 LYS A 247      33.599 -42.456  15.996  1.00110.00           H  
ATOM   3881  HZ3 LYS A 247      33.946 -40.843  16.005  1.00110.00           H  
ATOM   3882  N   VAL A 248      27.471 -46.524  14.736  1.00110.00           N  
ATOM   3883  CA  VAL A 248      26.503 -47.602  14.924  1.00110.00           C  
ATOM   3884  C   VAL A 248      25.075 -47.040  14.683  1.00110.00           C  
ATOM   3885  O   VAL A 248      24.795 -46.511  13.605  1.00110.00           O  
ATOM   3886  CB  VAL A 248      26.757 -48.389  16.258  1.00110.00           C  
ATOM   3887  CG1 VAL A 248      25.962 -49.712  16.341  1.00110.00           C  
ATOM   3888  CG2 VAL A 248      28.239 -48.709  16.539  1.00110.00           C  
ATOM   3889  H   VAL A 248      28.086 -46.613  13.936  1.00110.00           H  
ATOM   3890  HA  VAL A 248      26.685 -48.300  14.104  1.00110.00           H  
ATOM   3891  HB  VAL A 248      26.473 -47.736  17.080  1.00110.00           H  
ATOM   3892 HG11 VAL A 248      25.993 -50.126  17.350  1.00110.00           H  
ATOM   3893 HG12 VAL A 248      24.911 -49.605  16.078  1.00110.00           H  
ATOM   3894 HG13 VAL A 248      26.376 -50.463  15.667  1.00110.00           H  
ATOM   3895 HG21 VAL A 248      28.336 -49.282  17.463  1.00110.00           H  
ATOM   3896 HG22 VAL A 248      28.685 -49.294  15.736  1.00110.00           H  
ATOM   3897 HG23 VAL A 248      28.835 -47.807  16.677  1.00110.00           H  
ATOM   3898  N   ASP A 249      24.198 -47.140  15.687  1.00110.00           N  
ATOM   3899  CA  ASP A 249      22.808 -46.688  15.768  1.00110.00           C  
ATOM   3900  C   ASP A 249      22.393 -46.112  17.154  1.00110.00           C  
ATOM   3901  O   ASP A 249      21.344 -45.454  17.188  1.00110.00           O  
ATOM   3902  CB  ASP A 249      21.828 -47.741  15.186  1.00110.00           C  
ATOM   3903  CG  ASP A 249      21.465 -48.895  16.125  1.00110.00           C  
ATOM   3904  OD1 ASP A 249      22.385 -49.439  16.770  1.00110.00           O  
ATOM   3905  OD2 ASP A 249      20.264 -49.230  16.183  1.00110.00           O1-
ATOM   3906  H   ASP A 249      24.546 -47.583  16.523  1.00110.00           H  
ATOM   3907  HA  ASP A 249      22.748 -45.825  15.101  1.00110.00           H  
ATOM   3908  HB2 ASP A 249      20.902 -47.231  14.917  1.00110.00           H  
ATOM   3909  HB3 ASP A 249      22.219 -48.155  14.257  1.00110.00           H  
ATOM   3910  N   PRO A 250      23.174 -46.257  18.269  1.00110.00           N  
ATOM   3911  CA  PRO A 250      23.202 -45.352  19.431  1.00110.00           C  
ATOM   3912  C   PRO A 250      22.877 -43.864  19.247  1.00110.00           C  
ATOM   3913  O   PRO A 250      23.077 -43.276  18.183  1.00110.00           O  
ATOM   3914  CB  PRO A 250      24.552 -45.598  20.101  1.00110.00           C  
ATOM   3915  CG  PRO A 250      24.759 -47.093  19.923  1.00110.00           C  
ATOM   3916  CD  PRO A 250      23.960 -47.446  18.659  1.00110.00           C  
ATOM   3917  HA  PRO A 250      22.425 -45.751  20.088  1.00110.00           H  
ATOM   3918  HB2 PRO A 250      25.335 -45.046  19.573  1.00110.00           H  
ATOM   3919  HB3 PRO A 250      24.575 -45.292  21.148  1.00110.00           H  
ATOM   3920  HG2 PRO A 250      25.823 -47.318  19.792  1.00110.00           H  
ATOM   3921  HG3 PRO A 250      24.405 -47.657  20.789  1.00110.00           H  
ATOM   3922  HD2 PRO A 250      24.566 -47.946  17.916  1.00110.00           H  
ATOM   3923  HD3 PRO A 250      23.216 -48.198  18.944  1.00110.00           H  
ATOM   3924  N   HIS A 251      22.417 -43.258  20.350  1.00110.00           N  
ATOM   3925  CA  HIS A 251      21.845 -41.914  20.413  1.00110.00           C  
ATOM   3926  C   HIS A 251      22.693 -40.869  21.197  1.00110.00           C  
ATOM   3927  O   HIS A 251      22.093 -40.092  21.946  1.00110.00           O  
ATOM   3928  CB  HIS A 251      20.431 -42.046  21.044  1.00110.00           C  
ATOM   3929  CG  HIS A 251      19.522 -43.102  20.455  1.00110.00           C  
ATOM   3930  ND1 HIS A 251      19.160 -43.136  19.118  1.00110.00           N  
ATOM   3931  CD2 HIS A 251      18.882 -44.177  21.034  1.00110.00           C  
ATOM   3932  CE1 HIS A 251      18.357 -44.189  18.948  1.00110.00           C  
ATOM   3933  NE2 HIS A 251      18.141 -44.865  20.070  1.00110.00           N  
ATOM   3934  H   HIS A 251      22.314 -43.827  21.177  1.00110.00           H  
ATOM   3935  HA  HIS A 251      21.723 -41.518  19.403  1.00110.00           H  
ATOM   3936  HB2 HIS A 251      20.525 -42.266  22.109  1.00110.00           H  
ATOM   3937  HB3 HIS A 251      19.899 -41.097  20.984  1.00110.00           H  
ATOM   3938  HD1 HIS A 251      19.459 -42.499  18.392  1.00110.00           H  
ATOM   3939  HD2 HIS A 251      18.895 -44.506  22.064  1.00110.00           H  
ATOM   3940  HE1 HIS A 251      17.924 -44.461  17.995  1.00110.00           H  
ATOM   3941  N   PRO A 252      24.042 -40.761  21.071  1.00110.00           N  
ATOM   3942  CA  PRO A 252      24.781 -39.601  21.595  1.00110.00           C  
ATOM   3943  C   PRO A 252      24.682 -38.419  20.615  1.00110.00           C  
ATOM   3944  O   PRO A 252      24.317 -38.593  19.452  1.00110.00           O  
ATOM   3945  CB  PRO A 252      26.233 -40.081  21.691  1.00110.00           C  
ATOM   3946  CG  PRO A 252      26.369 -41.048  20.528  1.00110.00           C  
ATOM   3947  CD  PRO A 252      24.982 -41.683  20.428  1.00110.00           C  
ATOM   3948  HA  PRO A 252      24.411 -39.295  22.576  1.00110.00           H  
ATOM   3949  HB2 PRO A 252      26.965 -39.273  21.653  1.00110.00           H  
ATOM   3950  HB3 PRO A 252      26.376 -40.610  22.633  1.00110.00           H  
ATOM   3951  HG2 PRO A 252      26.587 -40.494  19.613  1.00110.00           H  
ATOM   3952  HG3 PRO A 252      27.163 -41.782  20.671  1.00110.00           H  
ATOM   3953  HD2 PRO A 252      24.732 -41.831  19.382  1.00110.00           H  
ATOM   3954  HD3 PRO A 252      24.970 -42.641  20.947  1.00110.00           H  
ATOM   3955  N   LYS A 253      25.015 -37.212  21.096  1.00110.00           N  
ATOM   3956  CA  LYS A 253      25.019 -35.947  20.346  1.00110.00           C  
ATOM   3957  C   LYS A 253      23.595 -35.453  20.027  1.00110.00           C  
ATOM   3958  O   LYS A 253      23.420 -34.581  19.172  1.00110.00           O  
ATOM   3959  CB  LYS A 253      25.958 -35.982  19.107  1.00110.00           C  
ATOM   3960  CG  LYS A 253      27.420 -36.297  19.472  1.00110.00           C  
ATOM   3961  CD  LYS A 253      28.388 -36.227  18.280  1.00110.00           C  
ATOM   3962  CE  LYS A 253      29.837 -36.510  18.714  1.00110.00           C  
ATOM   3963  NZ  LYS A 253      30.778 -36.440  17.584  1.00110.00           N1+
ATOM   3964  H   LYS A 253      25.311 -37.163  22.058  1.00110.00           H  
ATOM   3965  HA  LYS A 253      25.420 -35.198  21.030  1.00110.00           H  
ATOM   3966  HB2 LYS A 253      25.592 -36.695  18.366  1.00110.00           H  
ATOM   3967  HB3 LYS A 253      25.923 -35.011  18.610  1.00110.00           H  
ATOM   3968  HG2 LYS A 253      27.748 -35.600  20.244  1.00110.00           H  
ATOM   3969  HG3 LYS A 253      27.474 -37.292  19.914  1.00110.00           H  
ATOM   3970  HD2 LYS A 253      28.080 -36.948  17.522  1.00110.00           H  
ATOM   3971  HD3 LYS A 253      28.330 -35.241  17.819  1.00110.00           H  
ATOM   3972  HE2 LYS A 253      30.153 -35.791  19.470  1.00110.00           H  
ATOM   3973  HE3 LYS A 253      29.910 -37.501  19.164  1.00110.00           H  
ATOM   3974  HZ1 LYS A 253      30.525 -37.122  16.884  1.00110.00           H  
ATOM   3975  HZ2 LYS A 253      30.766 -35.514  17.182  1.00110.00           H  
ATOM   3976  HZ3 LYS A 253      31.710 -36.639  17.918  1.00110.00           H  
ATOM   3977  N   GLU A 254      22.582 -36.027  20.694  1.00110.00           N  
ATOM   3978  CA  GLU A 254      21.177 -35.799  20.406  1.00110.00           C  
ATOM   3979  C   GLU A 254      20.615 -34.644  21.261  1.00110.00           C  
ATOM   3980  O   GLU A 254      21.045 -34.476  22.405  1.00110.00           O  
ATOM   3981  CB  GLU A 254      20.370 -37.087  20.688  1.00110.00           C  
ATOM   3982  CG  GLU A 254      20.660 -38.238  19.694  1.00110.00           C  
ATOM   3983  CD  GLU A 254      20.517 -37.888  18.210  1.00110.00           C  
ATOM   3984  OE1 GLU A 254      19.555 -37.164  17.872  1.00110.00           O  
ATOM   3985  OE2 GLU A 254      21.397 -38.321  17.436  1.00110.00           O1-
ATOM   3986  H   GLU A 254      22.811 -36.706  21.404  1.00110.00           H  
ATOM   3987  HA  GLU A 254      21.113 -35.570  19.356  1.00110.00           H  
ATOM   3988  HB2 GLU A 254      20.568 -37.432  21.705  1.00110.00           H  
ATOM   3989  HB3 GLU A 254      19.301 -36.870  20.661  1.00110.00           H  
ATOM   3990  HG2 GLU A 254      21.679 -38.586  19.848  1.00110.00           H  
ATOM   3991  HG3 GLU A 254      20.003 -39.079  19.912  1.00110.00           H  
ATOM   3992  N   PRO A 255      19.632 -33.872  20.743  1.00110.00           N  
ATOM   3993  CA  PRO A 255      19.063 -33.984  19.390  1.00110.00           C  
ATOM   3994  C   PRO A 255      20.024 -33.356  18.363  1.00110.00           C  
ATOM   3995  O   PRO A 255      20.317 -32.162  18.451  1.00110.00           O  
ATOM   3996  CB  PRO A 255      17.739 -33.213  19.480  1.00110.00           C  
ATOM   3997  CG  PRO A 255      17.968 -32.157  20.557  1.00110.00           C  
ATOM   3998  CD  PRO A 255      18.974 -32.809  21.510  1.00110.00           C  
ATOM   3999  HA  PRO A 255      18.846 -35.018  19.128  1.00110.00           H  
ATOM   4000  HB2 PRO A 255      17.418 -32.793  18.527  1.00110.00           H  
ATOM   4001  HB3 PRO A 255      16.954 -33.896  19.807  1.00110.00           H  
ATOM   4002  HG2 PRO A 255      18.409 -31.263  20.113  1.00110.00           H  
ATOM   4003  HG3 PRO A 255      17.046 -31.854  21.055  1.00110.00           H  
ATOM   4004  HD2 PRO A 255      19.698 -32.081  21.883  1.00110.00           H  
ATOM   4005  HD3 PRO A 255      18.465 -33.247  22.370  1.00110.00           H  
ATOM   4006  N   GLN A 256      20.542 -34.154  17.416  1.00110.00           N  
ATOM   4007  CA  GLN A 256      21.585 -33.717  16.493  1.00110.00           C  
ATOM   4008  C   GLN A 256      20.948 -32.795  15.441  1.00110.00           C  
ATOM   4009  O   GLN A 256      19.948 -33.149  14.815  1.00110.00           O  
ATOM   4010  CB  GLN A 256      22.308 -34.939  15.863  1.00110.00           C  
ATOM   4011  CG  GLN A 256      21.622 -35.678  14.689  1.00110.00           C  
ATOM   4012  CD  GLN A 256      22.497 -36.785  14.104  1.00110.00           C  
ATOM   4013  OE1 GLN A 256      23.725 -36.720  14.149  1.00110.00           O  
ATOM   4014  NE2 GLN A 256      21.881 -37.826  13.562  1.00110.00           N  
ATOM   4015  H   GLN A 256      20.247 -35.120  17.362  1.00110.00           H  
ATOM   4016  HA  GLN A 256      22.329 -33.158  17.069  1.00110.00           H  
ATOM   4017  HB2 GLN A 256      23.281 -34.589  15.519  1.00110.00           H  
ATOM   4018  HB3 GLN A 256      22.539 -35.661  16.649  1.00110.00           H  
ATOM   4019  HG2 GLN A 256      20.666 -36.087  15.019  1.00110.00           H  
ATOM   4020  HG3 GLN A 256      21.414 -34.999  13.862  1.00110.00           H  
ATOM   4021 HE21 GLN A 256      22.425 -38.582  13.176  1.00110.00           H  
ATOM   4022 HE22 GLN A 256      20.873 -37.875  13.550  1.00110.00           H  
ATOM   4023  N   GLN A 257      21.515 -31.597  15.286  1.00110.00           N  
ATOM   4024  CA  GLN A 257      21.030 -30.567  14.366  1.00110.00           C  
ATOM   4025  C   GLN A 257      21.934 -30.493  13.120  1.00110.00           C  
ATOM   4026  O   GLN A 257      21.706 -29.670  12.236  1.00110.00           O  
ATOM   4027  CB  GLN A 257      21.053 -29.206  15.104  1.00110.00           C  
ATOM   4028  CG  GLN A 257      20.286 -29.177  16.447  1.00110.00           C  
ATOM   4029  CD  GLN A 257      18.826 -29.614  16.332  1.00110.00           C  
ATOM   4030  OE1 GLN A 257      18.084 -29.118  15.492  1.00110.00           O  
ATOM   4031  NE2 GLN A 257      18.401 -30.551  17.165  1.00110.00           N  
ATOM   4032  H   GLN A 257      22.296 -31.358  15.879  1.00110.00           H  
ATOM   4033  HA  GLN A 257      20.014 -30.781  14.025  1.00110.00           H  
ATOM   4034  HB2 GLN A 257      22.083 -28.894  15.284  1.00110.00           H  
ATOM   4035  HB3 GLN A 257      20.624 -28.447  14.448  1.00110.00           H  
ATOM   4036  HG2 GLN A 257      20.801 -29.795  17.184  1.00110.00           H  
ATOM   4037  HG3 GLN A 257      20.298 -28.164  16.851  1.00110.00           H  
ATOM   4038 HE21 GLN A 257      17.446 -30.870  17.114  1.00110.00           H  
ATOM   4039 HE22 GLN A 257      19.071 -31.013  17.780  1.00110.00           H  
ATOM   4040  N   LYS A 258      22.960 -31.352  13.045  1.00110.00           N  
ATOM   4041  CA  LYS A 258      23.852 -31.511  11.905  1.00110.00           C  
ATOM   4042  C   LYS A 258      23.185 -32.478  10.917  1.00110.00           C  
ATOM   4043  O   LYS A 258      22.804 -33.596  11.269  1.00110.00           O  
ATOM   4044  CB  LYS A 258      25.218 -32.063  12.390  1.00110.00           C  
ATOM   4045  CG  LYS A 258      25.178 -33.329  13.282  1.00110.00           C  
ATOM   4046  CD  LYS A 258      26.536 -33.731  13.878  1.00110.00           C  
ATOM   4047  CE  LYS A 258      27.146 -32.644  14.775  1.00110.00           C  
ATOM   4048  NZ  LYS A 258      28.211 -33.169  15.642  1.00110.00           N1+
ATOM   4049  H   LYS A 258      22.988 -32.071  13.749  1.00110.00           H  
ATOM   4050  HA  LYS A 258      24.017 -30.544  11.424  1.00110.00           H  
ATOM   4051  HB2 LYS A 258      25.858 -32.251  11.526  1.00110.00           H  
ATOM   4052  HB3 LYS A 258      25.703 -31.252  12.933  1.00110.00           H  
ATOM   4053  HG2 LYS A 258      24.478 -33.190  14.103  1.00110.00           H  
ATOM   4054  HG3 LYS A 258      24.800 -34.178  12.710  1.00110.00           H  
ATOM   4055  HD2 LYS A 258      26.377 -34.639  14.461  1.00110.00           H  
ATOM   4056  HD3 LYS A 258      27.233 -33.990  13.079  1.00110.00           H  
ATOM   4057  HE2 LYS A 258      27.564 -31.849  14.157  1.00110.00           H  
ATOM   4058  HE3 LYS A 258      26.379 -32.202  15.413  1.00110.00           H  
ATOM   4059  HZ1 LYS A 258      27.831 -33.884  16.245  1.00110.00           H  
ATOM   4060  HZ2 LYS A 258      28.953 -33.551  15.075  1.00110.00           H  
ATOM   4061  HZ3 LYS A 258      28.579 -32.414  16.205  1.00110.00           H  
ATOM   4062  N   GLN A 259      22.998 -32.025   9.679  1.00110.00           N  
ATOM   4063  CA  GLN A 259      22.423 -32.774   8.577  1.00110.00           C  
ATOM   4064  C   GLN A 259      22.786 -32.038   7.281  1.00110.00           C  
ATOM   4065  O   GLN A 259      23.495 -31.029   7.307  1.00110.00           O  
ATOM   4066  CB  GLN A 259      20.897 -32.982   8.799  1.00110.00           C  
ATOM   4067  CG  GLN A 259      20.283 -34.226   8.121  1.00110.00           C  
ATOM   4068  CD  GLN A 259      20.814 -35.587   8.587  1.00110.00           C  
ATOM   4069  OE1 GLN A 259      20.546 -36.587   7.934  1.00110.00           O  
ATOM   4070  NE2 GLN A 259      21.579 -35.670   9.671  1.00110.00           N  
ATOM   4071  H   GLN A 259      23.331 -31.101   9.429  1.00110.00           H  
ATOM   4072  HA  GLN A 259      22.949 -33.730   8.538  1.00110.00           H  
ATOM   4073  HB2 GLN A 259      20.661 -33.042   9.862  1.00110.00           H  
ATOM   4074  HB3 GLN A 259      20.364 -32.095   8.453  1.00110.00           H  
ATOM   4075  HG2 GLN A 259      19.208 -34.227   8.301  1.00110.00           H  
ATOM   4076  HG3 GLN A 259      20.389 -34.172   7.042  1.00110.00           H  
ATOM   4077 HE21 GLN A 259      21.897 -36.579   9.968  1.00110.00           H  
ATOM   4078 HE22 GLN A 259      21.840 -34.854  10.225  1.00110.00           H  
ATOM   4079  N   LYS A 260      22.308 -32.548   6.144  1.00110.00           N  
ATOM   4080  CA  LYS A 260      22.470 -31.935   4.837  1.00110.00           C  
ATOM   4081  C   LYS A 260      21.589 -30.679   4.706  1.00110.00           C  
ATOM   4082  O   LYS A 260      20.365 -30.759   4.789  1.00110.00           O  
ATOM   4083  CB  LYS A 260      22.174 -32.989   3.738  1.00110.00           C  
ATOM   4084  CG  LYS A 260      20.853 -33.786   3.841  1.00110.00           C  
ATOM   4085  CD  LYS A 260      20.734 -34.917   2.801  1.00110.00           C  
ATOM   4086  CE  LYS A 260      21.703 -36.087   3.050  1.00110.00           C  
ATOM   4087  NZ  LYS A 260      21.485 -37.194   2.107  1.00110.00           N1+
ATOM   4088  H   LYS A 260      21.689 -33.339   6.205  1.00110.00           H  
ATOM   4089  HA  LYS A 260      23.510 -31.620   4.761  1.00110.00           H  
ATOM   4090  HB2 LYS A 260      22.213 -32.504   2.760  1.00110.00           H  
ATOM   4091  HB3 LYS A 260      23.003 -33.695   3.749  1.00110.00           H  
ATOM   4092  HG2 LYS A 260      20.739 -34.224   4.829  1.00110.00           H  
ATOM   4093  HG3 LYS A 260      20.012 -33.105   3.713  1.00110.00           H  
ATOM   4094  HD2 LYS A 260      19.712 -35.298   2.824  1.00110.00           H  
ATOM   4095  HD3 LYS A 260      20.885 -34.516   1.798  1.00110.00           H  
ATOM   4096  HE2 LYS A 260      22.730 -35.748   2.930  1.00110.00           H  
ATOM   4097  HE3 LYS A 260      21.602 -36.471   4.066  1.00110.00           H  
ATOM   4098  HZ1 LYS A 260      20.546 -37.549   2.209  1.00110.00           H  
ATOM   4099  HZ2 LYS A 260      21.622 -36.868   1.162  1.00110.00           H  
ATOM   4100  HZ3 LYS A 260      22.145 -37.932   2.304  1.00110.00           H  
ATOM   4101  N   LEU A 261      22.240 -29.525   4.533  1.00110.00           N  
ATOM   4102  CA  LEU A 261      21.645 -28.211   4.323  1.00110.00           C  
ATOM   4103  C   LEU A 261      21.743 -27.830   2.829  1.00110.00           C  
ATOM   4104  O   LEU A 261      22.089 -28.659   1.984  1.00110.00           O  
ATOM   4105  CB  LEU A 261      22.365 -27.185   5.244  1.00110.00           C  
ATOM   4106  CG  LEU A 261      23.888 -26.943   5.045  1.00110.00           C  
ATOM   4107  CD1 LEU A 261      24.258 -25.520   5.499  1.00110.00           C  
ATOM   4108  CD2 LEU A 261      24.767 -27.958   5.803  1.00110.00           C  
ATOM   4109  H   LEU A 261      23.246 -29.554   4.491  1.00110.00           H  
ATOM   4110  HA  LEU A 261      20.586 -28.231   4.589  1.00110.00           H  
ATOM   4111  HB2 LEU A 261      21.845 -26.233   5.133  1.00110.00           H  
ATOM   4112  HB3 LEU A 261      22.185 -27.461   6.284  1.00110.00           H  
ATOM   4113  HG  LEU A 261      24.135 -27.005   3.984  1.00110.00           H  
ATOM   4114 HD11 LEU A 261      25.325 -25.330   5.376  1.00110.00           H  
ATOM   4115 HD12 LEU A 261      23.729 -24.766   4.916  1.00110.00           H  
ATOM   4116 HD13 LEU A 261      24.014 -25.360   6.551  1.00110.00           H  
ATOM   4117 HD21 LEU A 261      25.826 -27.720   5.690  1.00110.00           H  
ATOM   4118 HD22 LEU A 261      24.548 -27.957   6.872  1.00110.00           H  
ATOM   4119 HD23 LEU A 261      24.641 -28.978   5.444  1.00110.00           H  
ATOM   4120  N   LYS A 262      21.423 -26.574   2.490  1.00110.00           N  
ATOM   4121  CA  LYS A 262      21.538 -26.016   1.143  1.00110.00           C  
ATOM   4122  C   LYS A 262      23.013 -25.958   0.710  1.00110.00           C  
ATOM   4123  O   LYS A 262      23.865 -25.530   1.490  1.00110.00           O  
ATOM   4124  CB  LYS A 262      20.898 -24.609   1.114  1.00110.00           C  
ATOM   4125  CG  LYS A 262      21.562 -23.557   2.030  1.00110.00           C  
ATOM   4126  CD  LYS A 262      20.879 -22.188   1.970  1.00110.00           C  
ATOM   4127  CE  LYS A 262      21.622 -21.151   2.824  1.00110.00           C  
ATOM   4128  NZ  LYS A 262      20.971 -19.835   2.748  1.00110.00           N1+
ATOM   4129  H   LYS A 262      21.201 -25.930   3.231  1.00110.00           H  
ATOM   4130  HA  LYS A 262      20.988 -26.667   0.459  1.00110.00           H  
ATOM   4131  HB2 LYS A 262      20.917 -24.244   0.086  1.00110.00           H  
ATOM   4132  HB3 LYS A 262      19.843 -24.699   1.373  1.00110.00           H  
ATOM   4133  HG2 LYS A 262      21.582 -23.911   3.061  1.00110.00           H  
ATOM   4134  HG3 LYS A 262      22.603 -23.411   1.740  1.00110.00           H  
ATOM   4135  HD2 LYS A 262      20.844 -21.847   0.934  1.00110.00           H  
ATOM   4136  HD3 LYS A 262      19.846 -22.279   2.306  1.00110.00           H  
ATOM   4137  HE2 LYS A 262      21.654 -21.469   3.866  1.00110.00           H  
ATOM   4138  HE3 LYS A 262      22.654 -21.050   2.488  1.00110.00           H  
ATOM   4139  HZ1 LYS A 262      20.970 -19.514   1.791  1.00110.00           H  
ATOM   4140  HZ2 LYS A 262      20.021 -19.910   3.078  1.00110.00           H  
ATOM   4141  HZ3 LYS A 262      21.475 -19.176   3.323  1.00110.00           H  
ATOM   4142  N   GLN A 263      23.316 -26.434  -0.508  1.00110.00           N  
ATOM   4143  CA  GLN A 263      24.663 -26.508  -1.090  1.00110.00           C  
ATOM   4144  C   GLN A 263      25.577 -27.443  -0.258  1.00110.00           C  
ATOM   4145  O   GLN A 263      26.796 -27.273  -0.232  1.00110.00           O  
ATOM   4146  CB  GLN A 263      25.224 -25.078  -1.375  1.00110.00           C  
ATOM   4147  CG  GLN A 263      26.629 -24.938  -2.015  1.00110.00           C  
ATOM   4148  CD  GLN A 263      26.856 -25.828  -3.237  1.00110.00           C  
ATOM   4149  OE1 GLN A 263      26.440 -25.489  -4.339  1.00110.00           O  
ATOM   4150  NE2 GLN A 263      27.534 -26.956  -3.065  1.00110.00           N  
ATOM   4151  H   GLN A 263      22.558 -26.794  -1.067  1.00110.00           H  
ATOM   4152  HA  GLN A 263      24.537 -27.010  -2.051  1.00110.00           H  
ATOM   4153  HB2 GLN A 263      24.515 -24.568  -2.028  1.00110.00           H  
ATOM   4154  HB3 GLN A 263      25.237 -24.500  -0.452  1.00110.00           H  
ATOM   4155  HG2 GLN A 263      26.771 -23.903  -2.325  1.00110.00           H  
ATOM   4156  HG3 GLN A 263      27.410 -25.119  -1.277  1.00110.00           H  
ATOM   4157 HE21 GLN A 263      27.706 -27.564  -3.850  1.00110.00           H  
ATOM   4158 HE22 GLN A 263      27.770 -27.274  -2.125  1.00110.00           H  
ATOM   4159  N   GLN A 264      24.989 -28.433   0.436  1.00110.00           N  
ATOM   4160  CA  GLN A 264      25.720 -29.420   1.219  1.00110.00           C  
ATOM   4161  C   GLN A 264      26.586 -30.279   0.299  1.00110.00           C  
ATOM   4162  O   GLN A 264      26.137 -30.750  -0.748  1.00110.00           O  
ATOM   4163  CB  GLN A 264      24.754 -30.324   2.020  1.00110.00           C  
ATOM   4164  CG  GLN A 264      25.356 -31.622   2.625  1.00110.00           C  
ATOM   4165  CD  GLN A 264      26.332 -31.393   3.779  1.00110.00           C  
ATOM   4166  OE1 GLN A 264      26.968 -30.352   3.885  1.00110.00           O  
ATOM   4167  NE2 GLN A 264      26.457 -32.370   4.665  1.00110.00           N  
ATOM   4168  H   GLN A 264      23.982 -28.497   0.415  1.00110.00           H  
ATOM   4169  HA  GLN A 264      26.359 -28.870   1.913  1.00110.00           H  
ATOM   4170  HB2 GLN A 264      24.331 -29.719   2.822  1.00110.00           H  
ATOM   4171  HB3 GLN A 264      23.918 -30.610   1.379  1.00110.00           H  
ATOM   4172  HG2 GLN A 264      24.551 -32.256   2.967  1.00110.00           H  
ATOM   4173  HG3 GLN A 264      25.848 -32.239   1.874  1.00110.00           H  
ATOM   4174 HE21 GLN A 264      27.109 -32.246   5.423  1.00110.00           H  
ATOM   4175 HE22 GLN A 264      25.935 -33.226   4.578  1.00110.00           H  
ATOM   4176  N   GLY A 265      27.805 -30.531   0.766  1.00110.00           N  
ATOM   4177  CA  GLY A 265      28.796 -31.300   0.054  1.00110.00           C  
ATOM   4178  C   GLY A 265      29.443 -30.479  -1.057  1.00110.00           C  
ATOM   4179  O   GLY A 265      29.119 -29.312  -1.311  1.00110.00           O  
ATOM   4180  H   GLY A 265      28.080 -30.074   1.624  1.00110.00           H  
ATOM   4181  HA2 GLY A 265      29.563 -31.616   0.760  1.00110.00           H  
ATOM   4182  HA3 GLY A 265      28.348 -32.202  -0.367  1.00110.00           H  
ATOM   4183  N   TYR A 266      30.415 -31.108  -1.698  1.00110.00           N  
ATOM   4184  CA  TYR A 266      31.213 -30.548  -2.761  1.00110.00           C  
ATOM   4185  C   TYR A 266      31.530 -31.663  -3.753  1.00110.00           C  
ATOM   4186  O   TYR A 266      31.597 -32.832  -3.368  1.00110.00           O  
ATOM   4187  CB  TYR A 266      32.402 -29.729  -2.215  1.00110.00           C  
ATOM   4188  CG  TYR A 266      33.049 -30.078  -0.866  1.00110.00           C  
ATOM   4189  CD1 TYR A 266      32.445 -29.696   0.355  1.00110.00           C  
ATOM   4190  CD2 TYR A 266      34.329 -30.663  -0.822  1.00110.00           C  
ATOM   4191  CE1 TYR A 266      33.143 -29.804   1.574  1.00110.00           C  
ATOM   4192  CE2 TYR A 266      35.028 -30.788   0.396  1.00110.00           C  
ATOM   4193  CZ  TYR A 266      34.452 -30.320   1.592  1.00110.00           C  
ATOM   4194  OH  TYR A 266      35.176 -30.346   2.749  1.00110.00           O  
ATOM   4195  H   TYR A 266      30.638 -32.068  -1.462  1.00110.00           H  
ATOM   4196  HA  TYR A 266      30.586 -29.851  -3.324  1.00110.00           H  
ATOM   4197  HB2 TYR A 266      33.172 -29.751  -2.983  1.00110.00           H  
ATOM   4198  HB3 TYR A 266      32.101 -28.683  -2.166  1.00110.00           H  
ATOM   4199  HD1 TYR A 266      31.455 -29.273   0.368  1.00110.00           H  
ATOM   4200  HD2 TYR A 266      34.808 -30.956  -1.740  1.00110.00           H  
ATOM   4201  HE1 TYR A 266      32.676 -29.456   2.483  1.00110.00           H  
ATOM   4202  HE2 TYR A 266      36.024 -31.204   0.404  1.00110.00           H  
ATOM   4203  HH  TYR A 266      34.829 -29.784   3.437  1.00110.00           H  
ATOM   4204  N   ARG A 267      31.678 -31.315  -5.039  1.00110.00           N  
ATOM   4205  CA  ARG A 267      31.943 -32.251  -6.129  1.00110.00           C  
ATOM   4206  C   ARG A 267      33.420 -32.686  -6.066  1.00110.00           C  
ATOM   4207  O   ARG A 267      34.258 -32.238  -6.848  1.00110.00           O  
ATOM   4208  CB  ARG A 267      31.595 -31.574  -7.478  1.00110.00           C  
ATOM   4209  CG  ARG A 267      31.749 -32.500  -8.705  1.00110.00           C  
ATOM   4210  CD  ARG A 267      31.382 -31.819 -10.028  1.00110.00           C  
ATOM   4211  NE  ARG A 267      31.670 -32.702 -11.166  1.00110.00           N  
ATOM   4212  CZ  ARG A 267      31.659 -32.353 -12.462  1.00110.00           C  
ATOM   4213  NH1 ARG A 267      31.361 -31.106 -12.840  1.00110.00           N  
ATOM   4214  NH2 ARG A 267      31.951 -33.269 -13.388  1.00110.00           N1+
ATOM   4215  H   ARG A 267      31.634 -30.335  -5.273  1.00110.00           H  
ATOM   4216  HA  ARG A 267      31.309 -33.133  -6.006  1.00110.00           H  
ATOM   4217  HB2 ARG A 267      30.562 -31.224  -7.440  1.00110.00           H  
ATOM   4218  HB3 ARG A 267      32.210 -30.683  -7.617  1.00110.00           H  
ATOM   4219  HG2 ARG A 267      32.773 -32.863  -8.787  1.00110.00           H  
ATOM   4220  HG3 ARG A 267      31.126 -33.385  -8.569  1.00110.00           H  
ATOM   4221  HD2 ARG A 267      30.327 -31.543 -10.041  1.00110.00           H  
ATOM   4222  HD3 ARG A 267      31.961 -30.902 -10.141  1.00110.00           H  
ATOM   4223  HE  ARG A 267      31.883 -33.661 -10.927  1.00110.00           H  
ATOM   4224 HH11 ARG A 267      31.352 -30.842 -13.815  1.00110.00           H  
ATOM   4225 HH12 ARG A 267      31.138 -30.403 -12.152  1.00110.00           H  
ATOM   4226 HH21 ARG A 267      31.951 -33.036 -14.370  1.00110.00           H  
ATOM   4227 HH22 ARG A 267      32.184 -34.217 -13.127  1.00110.00           H  
ATOM   4228  N   VAL A 268      33.729 -33.550  -5.100  1.00110.00           N  
ATOM   4229  CA  VAL A 268      35.007 -34.199  -4.903  1.00110.00           C  
ATOM   4230  C   VAL A 268      34.702 -35.547  -4.229  1.00110.00           C  
ATOM   4231  O   VAL A 268      33.898 -35.608  -3.299  1.00110.00           O  
ATOM   4232  CB  VAL A 268      35.997 -33.240  -4.171  1.00110.00           C  
ATOM   4233  CG1 VAL A 268      35.868 -33.242  -2.639  1.00110.00           C  
ATOM   4234  CG2 VAL A 268      37.456 -33.480  -4.585  1.00110.00           C  
ATOM   4235  H   VAL A 268      33.003 -33.798  -4.428  1.00110.00           H  
ATOM   4236  HA  VAL A 268      35.404 -34.412  -5.899  1.00110.00           H  
ATOM   4237  HB  VAL A 268      35.772 -32.221  -4.493  1.00110.00           H  
ATOM   4238 HG11 VAL A 268      36.456 -32.437  -2.198  1.00110.00           H  
ATOM   4239 HG12 VAL A 268      34.829 -33.114  -2.333  1.00110.00           H  
ATOM   4240 HG13 VAL A 268      36.224 -34.173  -2.198  1.00110.00           H  
ATOM   4241 HG21 VAL A 268      38.117 -32.753  -4.112  1.00110.00           H  
ATOM   4242 HG22 VAL A 268      37.796 -34.475  -4.303  1.00110.00           H  
ATOM   4243 HG23 VAL A 268      37.579 -33.371  -5.664  1.00110.00           H  
ATOM   4244  N   GLN A 269      35.348 -36.618  -4.688  1.00110.00           N  
ATOM   4245  CA  GLN A 269      35.306 -37.955  -4.096  1.00110.00           C  
ATOM   4246  C   GLN A 269      36.743 -38.475  -4.042  1.00110.00           C  
ATOM   4247  O   GLN A 269      37.034 -39.622  -4.369  1.00110.00           O  
ATOM   4248  CB  GLN A 269      34.293 -38.868  -4.826  1.00110.00           C  
ATOM   4249  CG  GLN A 269      33.992 -40.224  -4.137  1.00110.00           C  
ATOM   4250  CD  GLN A 269      33.318 -40.090  -2.769  1.00110.00           C  
ATOM   4251  OE1 GLN A 269      32.493 -39.208  -2.560  1.00110.00           O  
ATOM   4252  NE2 GLN A 269      33.657 -40.952  -1.819  1.00110.00           N  
ATOM   4253  H   GLN A 269      35.986 -36.491  -5.460  1.00110.00           H  
ATOM   4254  HA  GLN A 269      34.995 -37.863  -3.051  1.00110.00           H  
ATOM   4255  HB2 GLN A 269      33.354 -38.327  -4.957  1.00110.00           H  
ATOM   4256  HB3 GLN A 269      34.664 -39.066  -5.833  1.00110.00           H  
ATOM   4257  HG2 GLN A 269      33.328 -40.806  -4.776  1.00110.00           H  
ATOM   4258  HG3 GLN A 269      34.899 -40.820  -4.039  1.00110.00           H  
ATOM   4259 HE21 GLN A 269      33.212 -40.895  -0.914  1.00110.00           H  
ATOM   4260 HE22 GLN A 269      34.370 -41.656  -1.984  1.00110.00           H  
ATOM   4261  N   ALA A 270      37.667 -37.583  -3.673  1.00110.00           N  
ATOM   4262  CA  ALA A 270      39.079 -37.895  -3.557  1.00110.00           C  
ATOM   4263  C   ALA A 270      39.371 -38.624  -2.225  1.00110.00           C  
ATOM   4264  O   ALA A 270      40.435 -39.224  -2.092  1.00110.00           O  
ATOM   4265  CB  ALA A 270      39.845 -36.565  -3.662  1.00110.00           C  
ATOM   4266  H   ALA A 270      37.357 -36.650  -3.442  1.00110.00           H  
ATOM   4267  HA  ALA A 270      39.396 -38.544  -4.379  1.00110.00           H  
ATOM   4268  HB1 ALA A 270      40.916 -36.710  -3.513  1.00110.00           H  
ATOM   4269  HB2 ALA A 270      39.729 -36.127  -4.654  1.00110.00           H  
ATOM   4270  HB3 ALA A 270      39.482 -35.819  -2.951  1.00110.00           H  
ATOM   4271  N   GLU A 271      38.458 -38.553  -1.232  1.00110.00           N  
ATOM   4272  CA  GLU A 271      38.393 -39.324   0.036  1.00110.00           C  
ATOM   4273  C   GLU A 271      39.577 -39.053   0.988  1.00110.00           C  
ATOM   4274  O   GLU A 271      39.786 -39.703   2.012  1.00110.00           O  
ATOM   4275  CB  GLU A 271      38.199 -40.830  -0.229  1.00110.00           C  
ATOM   4276  CG  GLU A 271      36.919 -41.147  -1.040  1.00110.00           C  
ATOM   4277  CD  GLU A 271      37.067 -42.225  -2.115  1.00110.00           C  
ATOM   4278  OE1 GLU A 271      38.192 -42.427  -2.625  1.00110.00           O  
ATOM   4279  OE2 GLU A 271      36.020 -42.831  -2.429  1.00110.00           O1-
ATOM   4280  H   GLU A 271      37.640 -38.002  -1.444  1.00110.00           H  
ATOM   4281  HA  GLU A 271      37.510 -38.968   0.570  1.00110.00           H  
ATOM   4282  HB2 GLU A 271      39.098 -41.219  -0.702  1.00110.00           H  
ATOM   4283  HB3 GLU A 271      38.131 -41.352   0.726  1.00110.00           H  
ATOM   4284  HG2 GLU A 271      36.126 -41.438  -0.348  1.00110.00           H  
ATOM   4285  HG3 GLU A 271      36.545 -40.258  -1.545  1.00110.00           H  
ATOM   4286  N   THR A 272      40.363 -38.061   0.599  1.00110.00           N  
ATOM   4287  CA  THR A 272      41.618 -37.600   1.133  1.00110.00           C  
ATOM   4288  C   THR A 272      41.330 -36.559   2.234  1.00110.00           C  
ATOM   4289  O   THR A 272      42.173 -36.299   3.087  1.00110.00           O  
ATOM   4290  CB  THR A 272      42.355 -37.029  -0.120  1.00110.00           C  
ATOM   4291  OG1 THR A 272      43.675 -36.584   0.092  1.00110.00           O  
ATOM   4292  CG2 THR A 272      41.575 -35.920  -0.835  1.00110.00           C  
ATOM   4293  H   THR A 272      40.071 -37.630  -0.267  1.00110.00           H  
ATOM   4294  HA  THR A 272      42.174 -38.437   1.558  1.00110.00           H  
ATOM   4295  HB  THR A 272      42.460 -37.842  -0.837  1.00110.00           H  
ATOM   4296  HG1 THR A 272      43.646 -35.706   0.453  1.00110.00           H  
ATOM   4297 HG21 THR A 272      42.132 -35.504  -1.676  1.00110.00           H  
ATOM   4298 HG22 THR A 272      40.645 -36.310  -1.218  1.00110.00           H  
ATOM   4299 HG23 THR A 272      41.265 -35.116  -0.170  1.00110.00           H  
ATOM   4300  N   GLU A 273      40.114 -35.993   2.281  1.00 30.00           N  
ATOM   4301  CA  GLU A 273      39.702 -35.034   3.299  1.00 30.00           C  
ATOM   4302  C   GLU A 273      39.713 -35.621   4.703  1.00 30.00           C  
ATOM   4303  O   GLU A 273      40.101 -34.944   5.654  1.00 30.00           O  
ATOM   4304  CB  GLU A 273      38.314 -34.482   2.986  1.00 30.00           C  
ATOM   4305  CG  GLU A 273      38.307 -33.425   1.898  1.00 30.00           C  
ATOM   4306  CD  GLU A 273      38.335 -34.021   0.501  1.00 30.00           C  
ATOM   4307  OE1 GLU A 273      38.265 -35.268   0.380  1.00 30.00           O  
ATOM   4308  OE2 GLU A 273      38.457 -33.244  -0.474  1.00 30.00           O1-
ATOM   4309  H   GLU A 273      39.450 -36.183   1.539  1.00110.00           H  
ATOM   4310  HA  GLU A 273      40.426 -34.219   3.313  1.00110.00           H  
ATOM   4311  HB2 GLU A 273      37.598 -35.285   2.797  1.00110.00           H  
ATOM   4312  HB3 GLU A 273      37.924 -33.991   3.881  1.00110.00           H  
ATOM   4313  HG2 GLU A 273      37.391 -32.837   1.975  1.00110.00           H  
ATOM   4314  HG3 GLU A 273      39.131 -32.724   2.023  1.00110.00           H  
ATOM   4315  N   LEU A 274      39.300 -36.879   4.830  1.00 30.00           N  
ATOM   4316  CA  LEU A 274      39.239 -37.518   6.143  1.00 30.00           C  
ATOM   4317  C   LEU A 274      40.646 -37.697   6.705  1.00 30.00           C  
ATOM   4318  O   LEU A 274      40.905 -37.378   7.867  1.00 30.00           O  
ATOM   4319  CB  LEU A 274      38.514 -38.865   6.063  1.00 30.00           C  
ATOM   4320  CG  LEU A 274      38.483 -39.777   7.315  1.00110.00           C  
ATOM   4321  CD1 LEU A 274      37.889 -39.096   8.557  1.00110.00           C  
ATOM   4322  CD2 LEU A 274      37.694 -41.054   6.995  1.00110.00           C  
ATOM   4323  H   LEU A 274      39.001 -37.387   4.011  1.00110.00           H  
ATOM   4324  HA  LEU A 274      38.697 -36.861   6.827  1.00110.00           H  
ATOM   4325  HB2 LEU A 274      37.483 -38.670   5.761  1.00110.00           H  
ATOM   4326  HB3 LEU A 274      38.942 -39.442   5.241  1.00110.00           H  
ATOM   4327  HG  LEU A 274      39.503 -40.080   7.558  1.00110.00           H  
ATOM   4328 HD11 LEU A 274      37.885 -39.773   9.412  1.00110.00           H  
ATOM   4329 HD12 LEU A 274      38.465 -38.220   8.854  1.00110.00           H  
ATOM   4330 HD13 LEU A 274      36.859 -38.788   8.382  1.00110.00           H  
ATOM   4331 HD21 LEU A 274      37.668 -41.729   7.850  1.00110.00           H  
ATOM   4332 HD22 LEU A 274      36.661 -40.826   6.727  1.00110.00           H  
ATOM   4333 HD23 LEU A 274      38.137 -41.587   6.154  1.00110.00           H  
ATOM   4334  N   ALA A 275      41.549 -38.212   5.878  1.00 30.00           N  
ATOM   4335  CA  ALA A 275      42.934 -38.411   6.291  1.00 30.00           C  
ATOM   4336  C   ALA A 275      43.616 -37.072   6.602  1.00 30.00           C  
ATOM   4337  O   ALA A 275      44.449 -36.985   7.503  1.00 30.00           O  
ATOM   4338  CB  ALA A 275      43.704 -39.171   5.215  1.00 30.00           C  
ATOM   4339  H   ALA A 275      41.274 -38.418   4.930  1.00110.00           H  
ATOM   4340  HA  ALA A 275      42.949 -38.991   7.214  1.00110.00           H  
ATOM   4341  HB1 ALA A 275      44.772 -38.958   5.209  1.00110.00           H  
ATOM   4342  HB2 ALA A 275      43.596 -40.244   5.385  1.00110.00           H  
ATOM   4343  HB3 ALA A 275      43.282 -38.974   4.231  1.00110.00           H  
ATOM   4344  N   GLN A 276      43.252 -36.038   5.844  1.00 30.00           N  
ATOM   4345  CA  GLN A 276      43.795 -34.689   6.023  1.00 30.00           C  
ATOM   4346  C   GLN A 276      43.401 -34.095   7.372  1.00 30.00           C  
ATOM   4347  O   GLN A 276      44.240 -33.565   8.096  1.00 30.00           O  
ATOM   4348  CB  GLN A 276      43.318 -33.775   4.884  1.00 30.00           C  
ATOM   4349  CG  GLN A 276      43.777 -32.319   4.949  1.00 30.00           C  
ATOM   4350  CD  GLN A 276      45.248 -32.129   4.610  1.00 30.00           C  
ATOM   4351  OE1 GLN A 276      45.901 -33.029   4.080  1.00 30.00           O  
ATOM   4352  NE2 GLN A 276      45.767 -30.942   4.897  1.00 30.00           N  
ATOM   4353  H   GLN A 276      42.621 -36.200   5.067  1.00110.00           H  
ATOM   4354  HA  GLN A 276      44.885 -34.757   6.003  1.00110.00           H  
ATOM   4355  HB2 GLN A 276      43.600 -34.199   3.920  1.00110.00           H  
ATOM   4356  HB3 GLN A 276      42.230 -33.765   4.867  1.00110.00           H  
ATOM   4357  HG2 GLN A 276      43.209 -31.726   4.235  1.00110.00           H  
ATOM   4358  HG3 GLN A 276      43.575 -31.867   5.919  1.00110.00           H  
ATOM   4359 HE21 GLN A 276      46.744 -30.794   4.671  1.00110.00           H  
ATOM   4360 HE22 GLN A 276      45.188 -30.181   5.221  1.00110.00           H  
ATOM   4361  N   LEU A 277      42.117 -34.176   7.693  1.00 30.00           N  
ATOM   4362  CA  LEU A 277      41.628 -33.743   8.998  1.00 30.00           C  
ATOM   4363  C   LEU A 277      42.311 -34.510  10.124  1.00 30.00           C  
ATOM   4364  O   LEU A 277      42.627 -33.940  11.166  1.00 30.00           O  
ATOM   4365  CB  LEU A 277      40.120 -33.913   9.090  1.00 30.00           C  
ATOM   4366  CG  LEU A 277      39.533 -33.624  10.474  1.00 30.00           C  
ATOM   4367  CD1 LEU A 277      39.764 -32.184  10.888  1.00 30.00           C  
ATOM   4368  CD2 LEU A 277      38.064 -33.931  10.470  1.00 30.00           C  
ATOM   4369  H   LEU A 277      41.462 -34.583   7.031  1.00110.00           H  
ATOM   4370  HA  LEU A 277      41.886 -32.688   9.108  1.00110.00           H  
ATOM   4371  HB2 LEU A 277      39.639 -33.275   8.347  1.00110.00           H  
ATOM   4372  HB3 LEU A 277      39.861 -34.935   8.803  1.00110.00           H  
ATOM   4373  HG  LEU A 277      39.962 -34.273  11.238  1.00110.00           H  
ATOM   4374 HD11 LEU A 277      39.298 -31.980  11.852  1.00110.00           H  
ATOM   4375 HD12 LEU A 277      40.820 -31.942  11.005  1.00110.00           H  
ATOM   4376 HD13 LEU A 277      39.340 -31.482  10.168  1.00110.00           H  
ATOM   4377 HD21 LEU A 277      37.607 -33.710  11.434  1.00110.00           H  
ATOM   4378 HD22 LEU A 277      37.523 -33.394   9.691  1.00110.00           H  
ATOM   4379 HD23 LEU A 277      37.964 -34.992  10.319  1.00110.00           H  
ATOM   4380  N   SER A 278      42.551 -35.796   9.898  1.00 30.00           N  
ATOM   4381  CA  SER A 278      43.271 -36.627  10.860  1.00 30.00           C  
ATOM   4382  C   SER A 278      44.679 -36.089  11.126  1.00 30.00           C  
ATOM   4383  O   SER A 278      45.073 -35.910  12.278  1.00 30.00           O  
ATOM   4384  CB  SER A 278      43.334 -38.080  10.354  1.00 30.00           C  
ATOM   4385  OG  SER A 278      42.030 -38.605  10.143  1.00110.00           O  
ATOM   4386  H   SER A 278      42.238 -36.198   9.024  1.00110.00           H  
ATOM   4387  HA  SER A 278      42.706 -36.577  11.786  1.00110.00           H  
ATOM   4388  HB2 SER A 278      43.891 -38.173   9.431  1.00110.00           H  
ATOM   4389  HB3 SER A 278      43.881 -38.728  11.035  1.00110.00           H  
ATOM   4390  HG  SER A 278      41.600 -38.127   9.434  1.00110.00           H  
ATOM   4391  N   LEU A 279      45.424 -35.836  10.054  1.00 30.00           N  
ATOM   4392  CA  LEU A 279      46.777 -35.281  10.141  1.00 30.00           C  
ATOM   4393  C   LEU A 279      46.823 -33.961  10.917  1.00 30.00           C  
ATOM   4394  O   LEU A 279      47.671 -33.772  11.789  1.00 30.00           O  
ATOM   4395  CB  LEU A 279      47.346 -35.078   8.742  1.00 30.00           C  
ATOM   4396  CG  LEU A 279      48.062 -36.290   8.152  1.00 30.00           C  
ATOM   4397  CD1 LEU A 279      48.468 -35.972   6.741  1.00 30.00           C  
ATOM   4398  CD2 LEU A 279      49.267 -36.681   8.974  1.00 30.00           C  
ATOM   4399  H   LEU A 279      45.037 -36.014   9.132  1.00110.00           H  
ATOM   4400  HA  LEU A 279      47.383 -35.970  10.726  1.00110.00           H  
ATOM   4401  HB2 LEU A 279      46.555 -34.745   8.069  1.00110.00           H  
ATOM   4402  HB3 LEU A 279      48.059 -34.250   8.749  1.00110.00           H  
ATOM   4403  HG  LEU A 279      47.367 -37.131   8.119  1.00110.00           H  
ATOM   4404 HD11 LEU A 279      48.946 -36.835   6.278  1.00110.00           H  
ATOM   4405 HD12 LEU A 279      47.605 -35.713   6.126  1.00110.00           H  
ATOM   4406 HD13 LEU A 279      49.170 -35.139   6.695  1.00110.00           H  
ATOM   4407 HD21 LEU A 279      49.848 -37.456   8.471  1.00110.00           H  
ATOM   4408 HD22 LEU A 279      49.946 -35.841   9.132  1.00110.00           H  
ATOM   4409 HD23 LEU A 279      48.978 -37.060   9.951  1.00110.00           H  
ATOM   4410  N   ILE A 280      45.932 -33.046  10.552  1.00 30.00           N  
ATOM   4411  CA  ILE A 280      45.731 -31.790  11.267  1.00 30.00           C  
ATOM   4412  C   ILE A 280      45.502 -32.035  12.768  1.00 30.00           C  
ATOM   4413  O   ILE A 280      46.176 -31.456  13.622  1.00 30.00           O  
ATOM   4414  CB  ILE A 280      44.524 -31.014  10.674  1.00 30.00           C  
ATOM   4415  CG1 ILE A 280      44.890 -30.356   9.322  1.00 30.00           C  
ATOM   4416  CG2 ILE A 280      43.979 -29.980  11.660  1.00 30.00           C  
ATOM   4417  CD1 ILE A 280      43.700 -29.687   8.628  1.00 30.00           C  
ATOM   4418  H   ILE A 280      45.306 -33.265   9.783  1.00110.00           H  
ATOM   4419  HA  ILE A 280      46.642 -31.193  11.182  1.00110.00           H  
ATOM   4420  HB  ILE A 280      43.721 -31.724  10.481  1.00110.00           H  
ATOM   4421 HG12 ILE A 280      45.688 -29.627   9.466  1.00110.00           H  
ATOM   4422 HG13 ILE A 280      45.303 -31.112   8.652  1.00110.00           H  
ATOM   4423 HG21 ILE A 280      43.190 -29.384  11.212  1.00110.00           H  
ATOM   4424 HG22 ILE A 280      43.513 -30.410  12.548  1.00110.00           H  
ATOM   4425 HG23 ILE A 280      44.752 -29.283  11.987  1.00110.00           H  
ATOM   4426 HD11 ILE A 280      43.970 -29.382   7.616  1.00110.00           H  
ATOM   4427 HD12 ILE A 280      42.862 -30.377   8.545  1.00110.00           H  
ATOM   4428 HD13 ILE A 280      43.353 -28.790   9.142  1.00110.00           H  
ATOM   4429  N   THR A 281      44.551 -32.913  13.065  1.00 30.00           N  
ATOM   4430  CA  THR A 281      44.148 -33.209  14.431  1.00 30.00           C  
ATOM   4431  C   THR A 281      45.284 -33.778  15.275  1.00 30.00           C  
ATOM   4432  O   THR A 281      45.411 -33.458  16.456  1.00 30.00           O  
ATOM   4433  CB  THR A 281      42.964 -34.194  14.414  1.00 30.00           C  
ATOM   4434  OG1 THR A 281      41.875 -33.653  13.686  1.00110.00           O  
ATOM   4435  CG2 THR A 281      42.392 -34.443  15.817  1.00110.00           C  
ATOM   4436  H   THR A 281      44.042 -33.354  12.307  1.00110.00           H  
ATOM   4437  HA  THR A 281      43.840 -32.271  14.901  1.00110.00           H  
ATOM   4438  HB  THR A 281      43.342 -35.078  13.931  1.00110.00           H  
ATOM   4439  HG1 THR A 281      42.104 -33.646  12.755  1.00110.00           H  
ATOM   4440 HG21 THR A 281      41.464 -35.010  15.780  1.00110.00           H  
ATOM   4441 HG22 THR A 281      43.091 -34.975  16.459  1.00110.00           H  
ATOM   4442 HG23 THR A 281      42.176 -33.495  16.308  1.00110.00           H  
ATOM   4443  N   GLU A 282      46.124 -34.606  14.661  1.00 30.00           N  
ATOM   4444  CA  GLU A 282      47.193 -35.271  15.397  1.00 30.00           C  
ATOM   4445  C   GLU A 282      48.303 -34.298  15.801  1.00 30.00           C  
ATOM   4446  O   GLU A 282      49.209 -34.664  16.547  1.00 30.00           O  
ATOM   4447  CB  GLU A 282      47.776 -36.426  14.562  1.00 30.00           C  
ATOM   4448  CG  GLU A 282      46.854 -37.671  14.461  1.00110.00           C  
ATOM   4449  CD  GLU A 282      46.727 -38.500  15.745  1.00110.00           C  
ATOM   4450  OE1 GLU A 282      47.554 -38.309  16.662  1.00110.00           O  
ATOM   4451  OE2 GLU A 282      45.788 -39.323  15.807  1.00110.00           O1-
ATOM   4452  H   GLU A 282      45.969 -34.853  13.688  1.00110.00           H  
ATOM   4453  HA  GLU A 282      46.808 -35.676  16.321  1.00110.00           H  
ATOM   4454  HB2 GLU A 282      48.000 -36.064  13.557  1.00110.00           H  
ATOM   4455  HB3 GLU A 282      48.740 -36.739  14.967  1.00110.00           H  
ATOM   4456  HG2 GLU A 282      45.854 -37.376  14.152  1.00110.00           H  
ATOM   4457  HG3 GLU A 282      47.231 -38.334  13.682  1.00110.00           H  
ATOM   4458  N   VAL A 283      48.216 -33.059  15.324  1.00 30.00           N  
ATOM   4459  CA  VAL A 283      49.192 -32.030  15.665  1.00 30.00           C  
ATOM   4460  C   VAL A 283      48.528 -30.823  16.324  1.00 30.00           C  
ATOM   4461  O   VAL A 283      49.027 -30.294  17.317  1.00 30.00           O  
ATOM   4462  CB  VAL A 283      49.980 -31.557  14.430  1.00 30.00           C  
ATOM   4463  CG1 VAL A 283      51.091 -30.529  14.745  1.00110.00           C  
ATOM   4464  CG2 VAL A 283      50.607 -32.739  13.660  1.00110.00           C  
ATOM   4465  H   VAL A 283      47.424 -32.817  14.743  1.00110.00           H  
ATOM   4466  HA  VAL A 283      49.913 -32.387  16.406  1.00110.00           H  
ATOM   4467  HB  VAL A 283      49.278 -31.076  13.745  1.00110.00           H  
ATOM   4468 HG11 VAL A 283      51.641 -30.255  13.844  1.00110.00           H  
ATOM   4469 HG12 VAL A 283      50.694 -29.602  15.159  1.00110.00           H  
ATOM   4470 HG13 VAL A 283      51.809 -30.930  15.461  1.00110.00           H  
ATOM   4471 HG21 VAL A 283      51.185 -32.396  12.802  1.00110.00           H  
ATOM   4472 HG22 VAL A 283      51.273 -33.318  14.300  1.00110.00           H  
ATOM   4473 HG23 VAL A 283      49.848 -33.419  13.272  1.00110.00           H  
ATOM   4474  N   LEU A 284      47.388 -30.341  15.808  1.00110.00           N  
ATOM   4475  CA  LEU A 284      46.665 -29.172  16.314  1.00110.00           C  
ATOM   4476  C   LEU A 284      45.412 -29.591  17.100  1.00110.00           C  
ATOM   4477  O   LEU A 284      45.011 -30.750  17.100  1.00110.00           O  
ATOM   4478  CB  LEU A 284      46.247 -28.261  15.127  1.00110.00           C  
ATOM   4479  CG  LEU A 284      46.968 -26.896  15.089  1.00110.00           C  
ATOM   4480  CD1 LEU A 284      46.796 -26.071  16.382  1.00110.00           C  
ATOM   4481  CD2 LEU A 284      48.445 -27.031  14.697  1.00110.00           C  
ATOM   4482  H   LEU A 284      46.950 -30.842  15.036  1.00110.00           H  
ATOM   4483  HA  LEU A 284      47.306 -28.626  17.006  1.00110.00           H  
ATOM   4484  HB2 LEU A 284      46.403 -28.775  14.177  1.00110.00           H  
ATOM   4485  HB3 LEU A 284      45.172 -28.064  15.138  1.00110.00           H  
ATOM   4486  HG  LEU A 284      46.489 -26.327  14.290  1.00110.00           H  
ATOM   4487 HD11 LEU A 284      47.240 -25.083  16.267  1.00110.00           H  
ATOM   4488 HD12 LEU A 284      45.740 -25.923  16.616  1.00110.00           H  
ATOM   4489 HD13 LEU A 284      47.275 -26.512  17.254  1.00110.00           H  
ATOM   4490 HD21 LEU A 284      48.904 -26.051  14.555  1.00110.00           H  
ATOM   4491 HD22 LEU A 284      49.020 -27.562  15.456  1.00110.00           H  
ATOM   4492 HD23 LEU A 284      48.547 -27.575  13.760  1.00110.00           H  
ATOM   4493  N   GLY A 285      44.770 -28.628  17.766  1.00110.00           N  
ATOM   4494  CA  GLY A 285      43.572 -28.832  18.574  1.00110.00           C  
ATOM   4495  C   GLY A 285      43.532 -27.790  19.701  1.00110.00           C  
ATOM   4496  O   GLY A 285      44.195 -26.756  19.555  1.00110.00           O  
ATOM   4497  H   GLY A 285      45.137 -27.683  17.761  1.00110.00           H  
ATOM   4498  HA2 GLY A 285      42.699 -28.751  17.926  1.00110.00           H  
ATOM   4499  HA3 GLY A 285      43.585 -29.836  19.007  1.00110.00           H  
ATOM   4500  N   PRO A 286      42.891 -28.078  20.866  1.00110.00           N  
ATOM   4501  CA  PRO A 286      41.975 -29.203  21.149  1.00110.00           C  
ATOM   4502  C   PRO A 286      40.730 -29.257  20.240  1.00110.00           C  
ATOM   4503  O   PRO A 286      40.652 -28.562  19.231  1.00110.00           O  
ATOM   4504  CB  PRO A 286      41.540 -29.030  22.620  1.00110.00           C  
ATOM   4505  CG  PRO A 286      42.450 -27.975  23.234  1.00110.00           C  
ATOM   4506  CD  PRO A 286      43.173 -27.296  22.071  1.00110.00           C  
ATOM   4507  HA  PRO A 286      42.523 -30.139  21.037  1.00110.00           H  
ATOM   4508  HB2 PRO A 286      40.504 -28.697  22.714  1.00110.00           H  
ATOM   4509  HB3 PRO A 286      41.602 -29.975  23.159  1.00110.00           H  
ATOM   4510  HG2 PRO A 286      41.892 -27.256  23.836  1.00110.00           H  
ATOM   4511  HG3 PRO A 286      43.174 -28.455  23.893  1.00110.00           H  
ATOM   4512  HD2 PRO A 286      42.842 -26.266  21.941  1.00110.00           H  
ATOM   4513  HD3 PRO A 286      44.248 -27.257  22.261  1.00110.00           H  
ATOM   4514  N   LEU A 287      39.766 -30.111  20.604  1.00110.00           N  
ATOM   4515  CA  LEU A 287      38.510 -30.315  19.890  1.00110.00           C  
ATOM   4516  C   LEU A 287      37.359 -30.013  20.862  1.00110.00           C  
ATOM   4517  O   LEU A 287      36.683 -28.992  20.760  1.00110.00           O  
ATOM   4518  CB  LEU A 287      38.436 -31.751  19.314  1.00110.00           C  
ATOM   4519  CG  LEU A 287      39.653 -32.207  18.477  1.00110.00           C  
ATOM   4520  CD1 LEU A 287      39.598 -33.724  18.250  1.00110.00           C  
ATOM   4521  CD2 LEU A 287      39.766 -31.450  17.144  1.00110.00           C  
ATOM   4522  H   LEU A 287      39.884 -30.610  21.470  1.00110.00           H  
ATOM   4523  HA  LEU A 287      38.440 -29.610  19.063  1.00110.00           H  
ATOM   4524  HB2 LEU A 287      38.315 -32.458  20.135  1.00110.00           H  
ATOM   4525  HB3 LEU A 287      37.529 -31.846  18.714  1.00110.00           H  
ATOM   4526  HG  LEU A 287      40.566 -32.019  19.043  1.00110.00           H  
ATOM   4527 HD11 LEU A 287      40.497 -34.084  17.757  1.00110.00           H  
ATOM   4528 HD12 LEU A 287      39.528 -34.256  19.198  1.00110.00           H  
ATOM   4529 HD13 LEU A 287      38.740 -34.011  17.642  1.00110.00           H  
ATOM   4530 HD21 LEU A 287      40.639 -31.773  16.578  1.00110.00           H  
ATOM   4531 HD22 LEU A 287      38.890 -31.606  16.514  1.00110.00           H  
ATOM   4532 HD23 LEU A 287      39.873 -30.375  17.299  1.00110.00           H  
ATOM   4533  N   GLY A 288      37.156 -30.864  21.873  1.00110.00           N  
ATOM   4534  CA  GLY A 288      36.128 -30.655  22.884  1.00110.00           C  
ATOM   4535  C   GLY A 288      36.542 -29.534  23.841  1.00110.00           C  
ATOM   4536  O   GLY A 288      37.488 -29.696  24.612  1.00110.00           O  
ATOM   4537  H   GLY A 288      37.742 -31.680  21.954  1.00110.00           H  
ATOM   4538  HA2 GLY A 288      35.169 -30.429  22.410  1.00110.00           H  
ATOM   4539  HA3 GLY A 288      35.986 -31.577  23.448  1.00110.00           H  
ATOM   4540  N   GLY A 289      35.840 -28.397  23.775  1.00110.00           N  
ATOM   4541  CA  GLY A 289      36.035 -27.241  24.646  1.00110.00           C  
ATOM   4542  C   GLY A 289      36.913 -26.138  24.047  1.00110.00           C  
ATOM   4543  O   GLY A 289      37.028 -25.079  24.662  1.00110.00           O  
ATOM   4544  H   GLY A 289      35.132 -28.325  23.058  1.00110.00           H  
ATOM   4545  HA2 GLY A 289      35.059 -26.812  24.873  1.00110.00           H  
ATOM   4546  HA3 GLY A 289      36.465 -27.541  25.604  1.00110.00           H  
ATOM   4547  N   ASP A 290      37.520 -26.348  22.867  1.00 30.00           N  
ATOM   4548  CA  ASP A 290      38.339 -25.343  22.177  1.00 30.00           C  
ATOM   4549  C   ASP A 290      37.583 -24.639  21.055  1.00 30.00           C  
ATOM   4550  O   ASP A 290      38.086 -23.670  20.472  1.00 30.00           O  
ATOM   4551  CB  ASP A 290      39.591 -25.967  21.533  1.00 30.00           C  
ATOM   4552  CG  ASP A 290      40.640 -24.983  20.987  1.00110.00           C  
ATOM   4553  OD1 ASP A 290      41.035 -24.082  21.759  1.00110.00           O  
ATOM   4554  OD2 ASP A 290      41.060 -25.158  19.823  1.00110.00           O1-
ATOM   4555  H   ASP A 290      37.388 -27.242  22.411  1.00110.00           H  
ATOM   4556  HA  ASP A 290      38.664 -24.573  22.881  1.00110.00           H  
ATOM   4557  HB2 ASP A 290      40.106 -26.551  22.290  1.00110.00           H  
ATOM   4558  HB3 ASP A 290      39.312 -26.672  20.749  1.00110.00           H  
ATOM   4559  N   LEU A 291      36.394 -25.145  20.739  1.00 30.00           N  
ATOM   4560  CA  LEU A 291      35.670 -24.722  19.537  1.00 30.00           C  
ATOM   4561  C   LEU A 291      34.194 -25.064  19.706  1.00 30.00           C  
ATOM   4562  O   LEU A 291      33.695 -26.040  19.135  1.00 30.00           O  
ATOM   4563  CB  LEU A 291      36.281 -25.399  18.296  1.00 30.00           C  
ATOM   4564  CG  LEU A 291      36.992 -26.779  18.452  1.00110.00           C  
ATOM   4565  CD1 LEU A 291      36.310 -27.945  17.740  1.00110.00           C  
ATOM   4566  CD2 LEU A 291      38.380 -26.650  17.895  1.00110.00           C  
ATOM   4567  H   LEU A 291      36.053 -25.948  21.243  1.00110.00           H  
ATOM   4568  HA  LEU A 291      35.731 -23.637  19.443  1.00110.00           H  
ATOM   4569  HB2 LEU A 291      35.544 -25.456  17.494  1.00110.00           H  
ATOM   4570  HB3 LEU A 291      36.991 -24.699  17.884  1.00110.00           H  
ATOM   4571  HG  LEU A 291      37.128 -27.056  19.487  1.00110.00           H  
ATOM   4572 HD11 LEU A 291      36.898 -28.857  17.773  1.00110.00           H  
ATOM   4573 HD12 LEU A 291      35.367 -28.177  18.228  1.00110.00           H  
ATOM   4574 HD13 LEU A 291      36.169 -27.730  16.681  1.00110.00           H  
ATOM   4575 HD21 LEU A 291      38.879 -27.609  17.767  1.00110.00           H  
ATOM   4576 HD22 LEU A 291      38.289 -26.184  16.920  1.00110.00           H  
ATOM   4577 HD23 LEU A 291      38.995 -26.013  18.528  1.00110.00           H  
ATOM   4578  N   ASP A 292      33.490 -24.259  20.513  1.00 30.00           N  
ATOM   4579  CA  ASP A 292      32.104 -24.562  20.893  1.00 30.00           C  
ATOM   4580  C   ASP A 292      31.212 -24.783  19.666  1.00 30.00           C  
ATOM   4581  O   ASP A 292      30.435 -25.734  19.652  1.00 30.00           O  
ATOM   4582  CB  ASP A 292      31.674 -23.318  21.692  1.00 30.00           C  
ATOM   4583  CG  ASP A 292      32.480 -23.083  22.971  1.00110.00           C  
ATOM   4584  OD1 ASP A 292      33.530 -22.415  22.873  1.00110.00           O  
ATOM   4585  OD2 ASP A 292      32.052 -23.599  24.024  1.00110.00           O1-
ATOM   4586  H   ASP A 292      33.957 -23.491  20.980  1.00110.00           H  
ATOM   4587  HA  ASP A 292      32.078 -25.457  21.518  1.00110.00           H  
ATOM   4588  HB2 ASP A 292      31.726 -22.419  21.075  1.00110.00           H  
ATOM   4589  HB3 ASP A 292      30.624 -23.418  21.973  1.00110.00           H  
ATOM   4590  N   GLU A 293      31.364 -23.947  18.638  1.00 30.00           N  
ATOM   4591  CA  GLU A 293      30.505 -24.015  17.452  1.00 30.00           C  
ATOM   4592  C   GLU A 293      30.767 -25.220  16.540  1.00 30.00           C  
ATOM   4593  O   GLU A 293      30.057 -25.423  15.543  1.00 30.00           O  
ATOM   4594  CB  GLU A 293      30.651 -22.722  16.628  1.00 30.00           C  
ATOM   4595  CG  GLU A 293      30.544 -21.406  17.434  1.00110.00           C  
ATOM   4596  CD  GLU A 293      29.231 -21.265  18.206  1.00110.00           C  
ATOM   4597  OE1 GLU A 293      28.173 -21.557  17.609  1.00110.00           O  
ATOM   4598  OE2 GLU A 293      29.302 -20.872  19.389  1.00110.00           O1-
ATOM   4599  H   GLU A 293      32.069 -23.224  18.690  1.00110.00           H  
ATOM   4600  HA  GLU A 293      29.470 -24.097  17.791  1.00110.00           H  
ATOM   4601  HB2 GLU A 293      31.618 -22.726  16.121  1.00110.00           H  
ATOM   4602  HB3 GLU A 293      29.905 -22.716  15.830  1.00110.00           H  
ATOM   4603  HG2 GLU A 293      31.382 -21.311  18.126  1.00110.00           H  
ATOM   4604  HG3 GLU A 293      30.625 -20.558  16.754  1.00110.00           H  
ATOM   4605  N   ALA A 294      31.743 -26.045  16.900  1.00 30.00           N  
ATOM   4606  CA  ALA A 294      32.118 -27.170  16.052  1.00 30.00           C  
ATOM   4607  C   ALA A 294      30.989 -28.179  15.852  1.00 30.00           C  
ATOM   4608  O   ALA A 294      30.934 -28.855  14.821  1.00 30.00           O  
ATOM   4609  CB  ALA A 294      33.357 -27.896  16.610  1.00 30.00           C  
ATOM   4610  H   ALA A 294      32.282 -25.861  17.741  1.00110.00           H  
ATOM   4611  HA  ALA A 294      32.368 -26.772  15.067  1.00110.00           H  
ATOM   4612  HB1 ALA A 294      33.695 -28.703  15.957  1.00110.00           H  
ATOM   4613  HB2 ALA A 294      34.137 -27.145  16.662  1.00110.00           H  
ATOM   4614  HB3 ALA A 294      33.182 -28.302  17.607  1.00110.00           H  
ATOM   4615  N   PHE A 295      30.081 -28.261  16.820  1.00 30.00           N  
ATOM   4616  CA  PHE A 295      28.986 -29.228  16.784  1.00 30.00           C  
ATOM   4617  C   PHE A 295      27.922 -28.847  15.750  1.00 30.00           C  
ATOM   4618  O   PHE A 295      27.127 -29.683  15.325  1.00 30.00           O  
ATOM   4619  CB  PHE A 295      28.340 -29.361  18.175  1.00 30.00           C  
ATOM   4620  CG  PHE A 295      29.115 -30.281  19.102  1.00110.00           C  
ATOM   4621  CD1 PHE A 295      30.252 -29.803  19.789  1.00110.00           C  
ATOM   4622  CD2 PHE A 295      28.708 -31.622  19.270  1.00110.00           C  
ATOM   4623  CE1 PHE A 295      30.981 -30.665  20.631  1.00110.00           C  
ATOM   4624  CE2 PHE A 295      29.435 -32.480  20.118  1.00110.00           C  
ATOM   4625  CZ  PHE A 295      30.573 -32.003  20.796  1.00110.00           C  
ATOM   4626  H   PHE A 295      30.191 -27.646  17.614  1.00110.00           H  
ATOM   4627  HA  PHE A 295      29.377 -30.200  16.476  1.00110.00           H  
ATOM   4628  HB2 PHE A 295      28.244 -28.393  18.667  1.00110.00           H  
ATOM   4629  HB3 PHE A 295      27.324 -29.753  18.093  1.00110.00           H  
ATOM   4630  HD1 PHE A 295      30.575 -28.778  19.671  1.00110.00           H  
ATOM   4631  HD2 PHE A 295      27.834 -31.998  18.757  1.00110.00           H  
ATOM   4632  HE1 PHE A 295      31.854 -30.297  21.151  1.00110.00           H  
ATOM   4633  HE2 PHE A 295      29.117 -33.503  20.253  1.00110.00           H  
ATOM   4634  HZ  PHE A 295      31.132 -32.660  21.446  1.00110.00           H  
ATOM   4635  N   PRO A 296      27.928 -27.576  15.357  1.00 30.00           N  
ATOM   4636  CA  PRO A 296      27.006 -27.028  14.365  1.00 30.00           C  
ATOM   4637  C   PRO A 296      27.479 -27.294  12.912  1.00 30.00           C  
ATOM   4638  O   PRO A 296      26.872 -26.818  11.946  1.00 30.00           O  
ATOM   4639  CB  PRO A 296      26.852 -25.516  14.613  1.00 30.00           C  
ATOM   4640  CG  PRO A 296      26.857 -25.433  16.108  1.00110.00           C  
ATOM   4641  CD  PRO A 296      27.653 -26.669  16.531  1.00110.00           C  
ATOM   4642  HA  PRO A 296      26.029 -27.502  14.479  1.00110.00           H  
ATOM   4643  HB2 PRO A 296      27.697 -24.955  14.214  1.00110.00           H  
ATOM   4644  HB3 PRO A 296      25.942 -25.108  14.171  1.00110.00           H  
ATOM   4645  HG2 PRO A 296      27.306 -24.504  16.464  1.00110.00           H  
ATOM   4646  HG3 PRO A 296      25.838 -25.481  16.494  1.00110.00           H  
ATOM   4647  HD2 PRO A 296      28.507 -26.383  17.129  1.00110.00           H  
ATOM   4648  HD3 PRO A 296      26.997 -27.165  17.252  1.00110.00           H  
ATOM   4649  N   PRO A 297      28.585 -28.023  12.768  1.00 30.00           N  
ATOM   4650  CA  PRO A 297      29.135 -28.333  11.458  1.00 30.00           C  
ATOM   4651  C   PRO A 297      28.678 -29.696  10.965  1.00 30.00           C  
ATOM   4652  O   PRO A 297      28.817 -30.683  11.682  1.00 30.00           O  
ATOM   4653  CB  PRO A 297      30.674 -28.289  11.474  1.00 30.00           C  
ATOM   4654  CG  PRO A 297      30.855 -26.983  12.130  1.00110.00           C  
ATOM   4655  CD  PRO A 297      29.625 -26.948  13.037  1.00110.00           C  
ATOM   4656  HA  PRO A 297      28.808 -27.595  10.718  1.00110.00           H  
ATOM   4657  HB2 PRO A 297      31.091 -29.094  12.082  1.00110.00           H  
ATOM   4658  HB3 PRO A 297      31.121 -28.332  10.479  1.00110.00           H  
ATOM   4659  HG2 PRO A 297      31.795 -26.915  12.677  1.00110.00           H  
ATOM   4660  HG3 PRO A 297      30.824 -26.175  11.396  1.00110.00           H  
ATOM   4661  HD2 PRO A 297      29.945 -27.004  14.027  1.00110.00           H  
ATOM   4662  HD3 PRO A 297      29.301 -25.900  12.960  1.00110.00           H  
ATOM   4663  N   ALA A 298      28.208 -29.751   9.706  1.00 30.00           N  
ATOM   4664  CA  ALA A 298      27.670 -30.913   8.988  1.00 30.00           C  
ATOM   4665  C   ALA A 298      28.424 -32.225   9.183  1.00 30.00           C  
ATOM   4666  O   ALA A 298      27.797 -33.274   9.307  1.00 30.00           O  
ATOM   4667  CB  ALA A 298      27.774 -30.479   7.514  1.00 30.00           C  
ATOM   4668  H   ALA A 298      28.192 -28.879   9.199  1.00110.00           H  
ATOM   4669  HA  ALA A 298      26.626 -31.059   9.271  1.00110.00           H  
ATOM   4670  HB1 ALA A 298      27.412 -31.270   6.863  1.00110.00           H  
ATOM   4671  HB2 ALA A 298      27.165 -29.598   7.307  1.00110.00           H  
ATOM   4672  HB3 ALA A 298      28.800 -30.253   7.215  1.00110.00           H  
ATOM   4673  N   GLN A 299      29.749 -32.182   9.196  1.00 30.00           N  
ATOM   4674  CA  GLN A 299      30.506 -33.434   9.174  1.00 30.00           C  
ATOM   4675  C   GLN A 299      31.255 -33.725  10.465  1.00 30.00           C  
ATOM   4676  O   GLN A 299      32.105 -34.621  10.509  1.00 30.00           O  
ATOM   4677  CB  GLN A 299      31.492 -33.427   7.991  1.00 30.00           C  
ATOM   4678  CG  GLN A 299      30.862 -33.175   6.601  1.00110.00           C  
ATOM   4679  CD  GLN A 299      30.062 -34.363   6.050  1.00110.00           C  
ATOM   4680  OE1 GLN A 299      29.576 -35.224   6.783  1.00110.00           O  
ATOM   4681  NE2 GLN A 299      29.938 -34.445   4.732  1.00110.00           N  
ATOM   4682  H   GLN A 299      30.237 -31.304   9.036  1.00110.00           H  
ATOM   4683  HA  GLN A 299      29.876 -34.315   9.054  1.00110.00           H  
ATOM   4684  HB2 GLN A 299      32.292 -32.719   8.172  1.00110.00           H  
ATOM   4685  HB3 GLN A 299      31.947 -34.391   7.909  1.00110.00           H  
ATOM   4686  HG2 GLN A 299      30.235 -32.284   6.605  1.00110.00           H  
ATOM   4687  HG3 GLN A 299      31.673 -32.962   5.902  1.00110.00           H  
ATOM   4688 HE21 GLN A 299      29.498 -35.256   4.329  1.00110.00           H  
ATOM   4689 HE22 GLN A 299      30.357 -33.748   4.136  1.00110.00           H  
ATOM   4690  N   CYS A 300      30.918 -32.998  11.524  1.00 30.00           N  
ATOM   4691  CA  CYS A 300      31.637 -33.163  12.780  1.00 30.00           C  
ATOM   4692  C   CYS A 300      31.531 -34.593  13.301  1.00 30.00           C  
ATOM   4693  O   CYS A 300      32.530 -35.183  13.703  1.00 30.00           O  
ATOM   4694  CB  CYS A 300      31.119 -32.175  13.842  1.00 30.00           C  
ATOM   4695  SG  CYS A 300      31.802 -32.359  15.521  1.00110.00           S  
ATOM   4696  H   CYS A 300      30.233 -32.254  11.417  1.00110.00           H  
ATOM   4697  HA  CYS A 300      32.697 -32.966  12.604  1.00110.00           H  
ATOM   4698  HB2 CYS A 300      31.344 -31.159  13.516  1.00110.00           H  
ATOM   4699  HB3 CYS A 300      30.034 -32.222  13.905  1.00110.00           H  
ATOM   4700  HG  CYS A 300      33.076 -32.130  15.183  1.00110.00           H  
ATOM   4701  N   ARG A 301      30.328 -35.154  13.273  1.00 30.00           N  
ATOM   4702  CA  ARG A 301      30.127 -36.509  13.771  1.00 30.00           C  
ATOM   4703  C   ARG A 301      30.712 -37.589  12.868  1.00 30.00           C  
ATOM   4704  O   ARG A 301      31.291 -38.559  13.355  1.00 30.00           O  
ATOM   4705  CB  ARG A 301      28.626 -36.770  13.999  1.00 30.00           C  
ATOM   4706  CG  ARG A 301      28.191 -38.140  14.563  1.00110.00           C  
ATOM   4707  CD  ARG A 301      26.665 -38.208  14.779  1.00110.00           C  
ATOM   4708  NE  ARG A 301      26.280 -39.376  15.585  1.00110.00           N  
ATOM   4709  CZ  ARG A 301      25.152 -39.509  16.305  1.00110.00           C  
ATOM   4710  NH1 ARG A 301      24.220 -38.551  16.341  1.00110.00           N  
ATOM   4711  NH2 ARG A 301      24.952 -40.632  16.996  1.00110.00           N1+
ATOM   4712  H   ARG A 301      29.575 -34.654  12.828  1.00110.00           H  
ATOM   4713  HA  ARG A 301      30.641 -36.602  14.730  1.00110.00           H  
ATOM   4714  HB2 ARG A 301      28.265 -36.008  14.688  1.00110.00           H  
ATOM   4715  HB3 ARG A 301      28.088 -36.603  13.063  1.00110.00           H  
ATOM   4716  HG2 ARG A 301      28.481 -38.939  13.878  1.00110.00           H  
ATOM   4717  HG3 ARG A 301      28.713 -38.333  15.501  1.00110.00           H  
ATOM   4718  HD2 ARG A 301      26.330 -37.311  15.301  1.00110.00           H  
ATOM   4719  HD3 ARG A 301      26.135 -38.234  13.826  1.00110.00           H  
ATOM   4720  HE  ARG A 301      26.915 -40.160  15.542  1.00110.00           H  
ATOM   4721 HH11 ARG A 301      23.397 -38.627  16.932  1.00110.00           H  
ATOM   4722 HH12 ARG A 301      24.274 -37.755  15.715  1.00110.00           H  
ATOM   4723 HH21 ARG A 301      24.114 -40.748  17.550  1.00110.00           H  
ATOM   4724 HH22 ARG A 301      25.620 -41.388  16.985  1.00110.00           H  
ATOM   4725  N   ASN A 302      30.567 -37.422  11.559  1.00 30.00           N  
ATOM   4726  CA  ASN A 302      31.024 -38.436  10.607  1.00 30.00           C  
ATOM   4727  C   ASN A 302      32.541 -38.429  10.383  1.00 30.00           C  
ATOM   4728  O   ASN A 302      33.116 -39.430   9.944  1.00 30.00           O  
ATOM   4729  CB  ASN A 302      30.323 -38.272   9.245  1.00 30.00           C  
ATOM   4730  CG  ASN A 302      28.808 -38.059   9.294  1.00110.00           C  
ATOM   4731  OD1 ASN A 302      28.089 -38.815   9.938  1.00110.00           O  
ATOM   4732  ND2 ASN A 302      28.305 -36.991   8.679  1.00110.00           N  
ATOM   4733  H   ASN A 302      30.135 -36.581  11.211  1.00110.00           H  
ATOM   4734  HA  ASN A 302      30.759 -39.421  10.998  1.00110.00           H  
ATOM   4735  HB2 ASN A 302      30.768 -37.437   8.700  1.00110.00           H  
ATOM   4736  HB3 ASN A 302      30.513 -39.154   8.631  1.00110.00           H  
ATOM   4737 HD21 ASN A 302      27.326 -36.786   8.786  1.00110.00           H  
ATOM   4738 HD22 ASN A 302      28.879 -36.388   8.085  1.00110.00           H  
ATOM   4739  N   VAL A 303      33.189 -37.303  10.673  1.00 30.00           N  
ATOM   4740  CA  VAL A 303      34.612 -37.169  10.385  1.00 30.00           C  
ATOM   4741  C   VAL A 303      35.495 -37.054  11.624  1.00 30.00           C  
ATOM   4742  O   VAL A 303      36.639 -36.632  11.506  1.00 30.00           O  
ATOM   4743  CB  VAL A 303      34.858 -35.943   9.486  1.00 30.00           C  
ATOM   4744  CG1 VAL A 303      36.193 -35.982   8.682  1.00110.00           C  
ATOM   4745  CG2 VAL A 303      33.847 -35.955   8.316  1.00110.00           C  
ATOM   4746  H   VAL A 303      32.690 -36.471  10.967  1.00110.00           H  
ATOM   4747  HA  VAL A 303      35.009 -38.034   9.850  1.00110.00           H  
ATOM   4748  HB  VAL A 303      34.775 -35.018  10.060  1.00110.00           H  
ATOM   4749 HG11 VAL A 303      36.478 -34.986   8.346  1.00110.00           H  
ATOM   4750 HG12 VAL A 303      37.030 -36.425   9.205  1.00110.00           H  
ATOM   4751 HG13 VAL A 303      36.126 -36.595   7.782  1.00110.00           H  
ATOM   4752 HG21 VAL A 303      33.970 -35.072   7.688  1.00110.00           H  
ATOM   4753 HG22 VAL A 303      33.980 -36.827   7.675  1.00110.00           H  
ATOM   4754 HG23 VAL A 303      32.817 -36.028   8.638  1.00110.00           H  
ATOM   4755  N   SER A 304      34.981 -37.408  12.802  1.00 30.00           N  
ATOM   4756  CA  SER A 304      35.822 -37.424  14.002  1.00 30.00           C  
ATOM   4757  C   SER A 304      37.077 -38.260  13.771  1.00 30.00           C  
ATOM   4758  O   SER A 304      36.991 -39.399  13.311  1.00 30.00           O  
ATOM   4759  CB  SER A 304      35.072 -37.954  15.238  1.00 30.00           C  
ATOM   4760  OG  SER A 304      34.540 -39.244  14.977  1.00110.00           O  
ATOM   4761  H   SER A 304      34.044 -37.780  12.861  1.00110.00           H  
ATOM   4762  HA  SER A 304      36.123 -36.392  14.197  1.00110.00           H  
ATOM   4763  HB2 SER A 304      35.741 -38.006  16.099  1.00110.00           H  
ATOM   4764  HB3 SER A 304      34.258 -37.280  15.509  1.00110.00           H  
ATOM   4765  HG  SER A 304      35.232 -39.734  14.536  1.00110.00           H  
ATOM   4766  N   LEU A 305      38.251 -37.688  14.080  1.00 30.00           N  
ATOM   4767  CA  LEU A 305      39.536 -38.378  13.928  1.00 30.00           C  
ATOM   4768  C   LEU A 305      39.623 -39.628  14.799  1.00 30.00           C  
ATOM   4769  O   LEU A 305      38.711 -39.894  15.587  1.00 30.00           O  
ATOM   4770  CB  LEU A 305      40.562 -37.323  14.380  1.00 30.00           C  
ATOM   4771  CG  LEU A 305      42.087 -37.663  14.351  1.00110.00           C  
ATOM   4772  CD1 LEU A 305      42.759 -37.728  15.710  1.00110.00           C  
ATOM   4773  CD2 LEU A 305      42.692 -38.735  13.441  1.00110.00           C  
ATOM   4774  H   LEU A 305      38.255 -36.746  14.435  1.00110.00           H  
ATOM   4775  HA  LEU A 305      39.679 -38.645  12.879  1.00110.00           H  
ATOM   4776  HB2 LEU A 305      40.416 -36.442  13.749  1.00110.00           H  
ATOM   4777  HB3 LEU A 305      40.293 -36.988  15.384  1.00110.00           H  
ATOM   4778  HG  LEU A 305      42.462 -36.777  13.894  1.00110.00           H  
ATOM   4779 HD11 LEU A 305      43.792 -37.401  15.612  1.00110.00           H  
ATOM   4780 HD12 LEU A 305      42.261 -37.085  16.428  1.00110.00           H  
ATOM   4781 HD13 LEU A 305      42.786 -38.733  16.115  1.00110.00           H  
ATOM   4782 HD21 LEU A 305      43.660 -38.379  13.093  1.00110.00           H  
ATOM   4783 HD22 LEU A 305      42.955 -39.650  13.964  1.00110.00           H  
ATOM   4784 HD23 LEU A 305      42.055 -38.975  12.595  1.00110.00           H  
ATOM   4785  N   LEU A 306      40.708 -40.383  14.652  1.00 30.00           N  
ATOM   4786  CA  LEU A 306      40.916 -41.619  15.404  1.00 30.00           C  
ATOM   4787  C   LEU A 306      40.780 -41.423  16.920  1.00 30.00           C  
ATOM   4788  O   LEU A 306      40.018 -42.131  17.578  1.00 30.00           O  
ATOM   4789  CB  LEU A 306      42.302 -42.205  15.075  1.00 30.00           C  
ATOM   4790  CG  LEU A 306      42.547 -42.551  13.587  1.00110.00           C  
ATOM   4791  CD1 LEU A 306      44.047 -42.753  13.324  1.00110.00           C  
ATOM   4792  CD2 LEU A 306      41.750 -43.786  13.140  1.00110.00           C  
ATOM   4793  H   LEU A 306      41.413 -40.076  13.999  1.00110.00           H  
ATOM   4794  HA  LEU A 306      40.135 -42.323  15.110  1.00110.00           H  
ATOM   4795  HB2 LEU A 306      43.069 -41.502  15.405  1.00110.00           H  
ATOM   4796  HB3 LEU A 306      42.466 -43.102  15.676  1.00110.00           H  
ATOM   4797  HG  LEU A 306      42.232 -41.715  12.962  1.00110.00           H  
ATOM   4798 HD11 LEU A 306      44.239 -42.967  12.272  1.00110.00           H  
ATOM   4799 HD12 LEU A 306      44.619 -41.860  13.581  1.00110.00           H  
ATOM   4800 HD13 LEU A 306      44.448 -43.582  13.908  1.00110.00           H  
ATOM   4801 HD21 LEU A 306      41.950 -44.024  12.094  1.00110.00           H  
ATOM   4802 HD22 LEU A 306      42.007 -44.665  13.732  1.00110.00           H  
ATOM   4803 HD23 LEU A 306      40.675 -43.626  13.230  1.00110.00           H  
ATOM   4804  N   ARG A 307      41.507 -40.447  17.457  1.00 30.00           N  
ATOM   4805  CA  ARG A 307      41.483 -40.140  18.885  1.00 30.00           C  
ATOM   4806  C   ARG A 307      40.989 -38.720  19.143  1.00 30.00           C  
ATOM   4807  O   ARG A 307      40.748 -37.960  18.202  1.00 30.00           O  
ATOM   4808  CB  ARG A 307      42.891 -40.294  19.491  1.00 30.00           C  
ATOM   4809  CG  ARG A 307      43.575 -41.642  19.186  1.00110.00           C  
ATOM   4810  CD  ARG A 307      44.968 -41.765  19.819  1.00110.00           C  
ATOM   4811  NE  ARG A 307      45.982 -40.981  19.093  1.00110.00           N  
ATOM   4812  CZ  ARG A 307      47.292 -40.958  19.388  1.00110.00           C  
ATOM   4813  NH1 ARG A 307      47.786 -41.687  20.395  1.00110.00           N  
ATOM   4814  NH2 ARG A 307      48.123 -40.198  18.671  1.00110.00           N1+
ATOM   4815  H   ARG A 307      41.925 -39.771  16.837  1.00110.00           H  
ATOM   4816  HA  ARG A 307      40.807 -40.802  19.431  1.00110.00           H  
ATOM   4817  HB2 ARG A 307      43.531 -39.489  19.124  1.00110.00           H  
ATOM   4818  HB3 ARG A 307      42.844 -40.165  20.573  1.00110.00           H  
ATOM   4819  HG2 ARG A 307      42.944 -42.454  19.548  1.00110.00           H  
ATOM   4820  HG3 ARG A 307      43.665 -41.792  18.110  1.00110.00           H  
ATOM   4821  HD2 ARG A 307      44.947 -41.464  20.867  1.00110.00           H  
ATOM   4822  HD3 ARG A 307      45.277 -42.810  19.797  1.00110.00           H  
ATOM   4823  HE  ARG A 307      45.654 -40.437  18.304  1.00110.00           H  
ATOM   4824 HH11 ARG A 307      48.771 -41.673  20.617  1.00110.00           H  
ATOM   4825 HH12 ARG A 307      47.179 -42.270  20.950  1.00110.00           H  
ATOM   4826 HH21 ARG A 307      49.111 -40.174  18.875  1.00110.00           H  
ATOM   4827 HH22 ARG A 307      47.787 -39.603  17.913  1.00110.00           H  
ATOM   4828  N   GLU A 308      40.809 -38.371  20.415  1.00 30.00           N  
ATOM   4829  CA  GLU A 308      40.747 -36.965  20.801  1.00 30.00           C  
ATOM   4830  C   GLU A 308      42.138 -36.436  21.150  1.00 30.00           C  
ATOM   4831  O   GLU A 308      42.505 -36.364  22.324  1.00 30.00           O  
ATOM   4832  CB  GLU A 308      39.793 -36.730  21.987  1.00 30.00           C  
ATOM   4833  CG  GLU A 308      38.316 -37.083  21.700  1.00110.00           C  
ATOM   4834  CD  GLU A 308      37.648 -36.119  20.719  1.00110.00           C  
ATOM   4835  OE1 GLU A 308      37.610 -34.912  21.038  1.00110.00           O  
ATOM   4836  OE2 GLU A 308      37.181 -36.602  19.665  1.00110.00           O1-
ATOM   4837  H   GLU A 308      40.978 -39.045  21.145  1.00110.00           H  
ATOM   4838  HA  GLU A 308      40.390 -36.344  19.976  1.00110.00           H  
ATOM   4839  HB2 GLU A 308      40.123 -37.318  22.845  1.00110.00           H  
ATOM   4840  HB3 GLU A 308      39.855 -35.688  22.310  1.00110.00           H  
ATOM   4841  HG2 GLU A 308      38.231 -38.105  21.329  1.00110.00           H  
ATOM   4842  HG3 GLU A 308      37.749 -37.050  22.630  1.00110.00           H  
ATOM   4843  N   VAL A 309      42.918 -36.082  20.132  1.00 30.00           N  
ATOM   4844  CA  VAL A 309      44.296 -35.667  20.363  1.00 30.00           C  
ATOM   4845  C   VAL A 309      44.356 -34.330  21.093  1.00 30.00           C  
ATOM   4846  O   VAL A 309      43.573 -33.424  20.817  1.00 30.00           O  
ATOM   4847  CB  VAL A 309      45.069 -35.556  19.036  1.00 30.00           C  
ATOM   4848  CG1 VAL A 309      46.599 -35.541  19.244  1.00110.00           C  
ATOM   4849  CG2 VAL A 309      44.762 -36.763  18.131  1.00110.00           C  
ATOM   4850  H   VAL A 309      42.555 -36.092  19.191  1.00110.00           H  
ATOM   4851  HA  VAL A 309      44.767 -36.430  20.989  1.00110.00           H  
ATOM   4852  HB  VAL A 309      44.758 -34.642  18.529  1.00110.00           H  
ATOM   4853 HG11 VAL A 309      47.127 -35.200  18.360  1.00110.00           H  
ATOM   4854 HG12 VAL A 309      46.913 -34.881  20.038  1.00110.00           H  
ATOM   4855 HG13 VAL A 309      46.983 -36.529  19.500  1.00110.00           H  
ATOM   4856 HG21 VAL A 309      45.169 -36.618  17.140  1.00110.00           H  
ATOM   4857 HG22 VAL A 309      45.180 -37.687  18.531  1.00110.00           H  
ATOM   4858 HG23 VAL A 309      43.701 -36.928  17.997  1.00110.00           H  
ATOM   4859  N   ARG A 310      45.317 -34.203  21.999  1.00 30.00           N  
ATOM   4860  CA  ARG A 310      45.634 -32.918  22.603  1.00 30.00           C  
ATOM   4861  C   ARG A 310      46.613 -32.188  21.681  1.00 30.00           C  
ATOM   4862  O   ARG A 310      47.453 -32.820  21.043  1.00 30.00           O  
ATOM   4863  CB  ARG A 310      46.235 -33.095  24.003  1.00 30.00           C  
ATOM   4864  CG  ARG A 310      46.573 -31.793  24.758  1.00110.00           C  
ATOM   4865  CD  ARG A 310      47.081 -32.054  26.182  1.00110.00           C  
ATOM   4866  NE  ARG A 310      47.456 -30.800  26.850  1.00110.00           N  
ATOM   4867  CZ  ARG A 310      47.833 -30.673  28.131  1.00110.00           C  
ATOM   4868  NH1 ARG A 310      47.893 -31.734  28.944  1.00110.00           N  
ATOM   4869  NH2 ARG A 310      48.153 -29.466  28.603  1.00110.00           N1+
ATOM   4870  H   ARG A 310      45.982 -34.953  22.109  1.00110.00           H  
ATOM   4871  HA  ARG A 310      44.729 -32.313  22.694  1.00110.00           H  
ATOM   4872  HB2 ARG A 310      45.533 -33.672  24.606  1.00110.00           H  
ATOM   4873  HB3 ARG A 310      47.138 -33.705  23.933  1.00110.00           H  
ATOM   4874  HG2 ARG A 310      47.336 -31.230  24.219  1.00110.00           H  
ATOM   4875  HG3 ARG A 310      45.688 -31.157  24.801  1.00110.00           H  
ATOM   4876  HD2 ARG A 310      46.311 -32.556  26.769  1.00110.00           H  
ATOM   4877  HD3 ARG A 310      47.952 -32.710  26.159  1.00110.00           H  
ATOM   4878  HE  ARG A 310      47.447 -29.976  26.263  1.00110.00           H  
ATOM   4879 HH11 ARG A 310      48.177 -31.639  29.908  1.00110.00           H  
ATOM   4880 HH12 ARG A 310      47.657 -32.653  28.604  1.00110.00           H  
ATOM   4881 HH21 ARG A 310      48.441 -29.341  29.562  1.00110.00           H  
ATOM   4882 HH22 ARG A 310      48.115 -28.649  28.010  1.00110.00           H  
ATOM   4883  N   ALA A 311      46.486 -30.865  21.620  1.00 30.00           N  
ATOM   4884  CA  ALA A 311      47.351 -30.016  20.808  1.00 30.00           C  
ATOM   4885  C   ALA A 311      48.797 -30.214  21.221  1.00 30.00           C  
ATOM   4886  O   ALA A 311      49.107 -30.247  22.409  1.00 30.00           O  
ATOM   4887  CB  ALA A 311      46.924 -28.544  20.956  1.00 30.00           C  
ATOM   4888  H   ALA A 311      45.783 -30.421  22.187  1.00110.00           H  
ATOM   4889  HA  ALA A 311      47.239 -30.328  19.766  1.00110.00           H  
ATOM   4890  HB1 ALA A 311      47.501 -27.895  20.296  1.00110.00           H  
ATOM   4891  HB2 ALA A 311      45.883 -28.430  20.683  1.00110.00           H  
ATOM   4892  HB3 ALA A 311      47.040 -28.194  21.982  1.00110.00           H  
ATOM   4893  N   SER A 312      49.698 -30.323  20.241  1.00110.00           N  
ATOM   4894  CA  SER A 312      51.116 -30.590  20.439  1.00110.00           C  
ATOM   4895  C   SER A 312      51.947 -29.448  19.825  1.00110.00           C  
ATOM   4896  O   SER A 312      51.399 -28.489  19.276  1.00110.00           O  
ATOM   4897  CB  SER A 312      51.426 -31.989  19.861  1.00110.00           C  
ATOM   4898  OG  SER A 312      52.668 -32.490  20.327  1.00110.00           O  
ATOM   4899  H   SER A 312      49.400 -30.198  19.277  1.00110.00           H  
ATOM   4900  HA  SER A 312      51.350 -30.602  21.505  1.00110.00           H  
ATOM   4901  HB2 SER A 312      50.648 -32.701  20.146  1.00110.00           H  
ATOM   4902  HB3 SER A 312      51.434 -31.957  18.770  1.00110.00           H  
ATOM   4903  HG  SER A 312      52.557 -32.755  21.233  1.00110.00           H  
ATOM   4904  N   LEU A 313      53.274 -29.538  19.944  1.00110.00           N  
ATOM   4905  CA  LEU A 313      54.251 -28.574  19.453  1.00110.00           C  
ATOM   4906  C   LEU A 313      55.425 -29.344  18.843  1.00110.00           C  
ATOM   4907  O   LEU A 313      55.819 -30.386  19.369  1.00110.00           O  
ATOM   4908  CB  LEU A 313      54.656 -27.595  20.583  1.00110.00           C  
ATOM   4909  CG  LEU A 313      55.699 -26.514  20.202  1.00110.00           C  
ATOM   4910  CD1 LEU A 313      55.183 -25.551  19.119  1.00110.00           C  
ATOM   4911  CD2 LEU A 313      56.149 -25.728  21.442  1.00110.00           C  
ATOM   4912  H   LEU A 313      53.656 -30.412  20.296  1.00110.00           H  
ATOM   4913  HA  LEU A 313      53.788 -28.000  18.648  1.00110.00           H  
ATOM   4914  HB2 LEU A 313      53.761 -27.105  20.969  1.00110.00           H  
ATOM   4915  HB3 LEU A 313      55.053 -28.180  21.414  1.00110.00           H  
ATOM   4916  HG  LEU A 313      56.593 -27.007  19.815  1.00110.00           H  
ATOM   4917 HD11 LEU A 313      55.924 -24.784  18.890  1.00110.00           H  
ATOM   4918 HD12 LEU A 313      54.964 -26.065  18.184  1.00110.00           H  
ATOM   4919 HD13 LEU A 313      54.272 -25.044  19.440  1.00110.00           H  
ATOM   4920 HD21 LEU A 313      56.916 -24.995  21.186  1.00110.00           H  
ATOM   4921 HD22 LEU A 313      55.317 -25.191  21.899  1.00110.00           H  
ATOM   4922 HD23 LEU A 313      56.575 -26.389  22.198  1.00110.00           H  
ATOM   4923  N   THR A 314      55.982 -28.818  17.751  1.00110.00           N  
ATOM   4924  CA  THR A 314      57.146 -29.335  17.051  1.00110.00           C  
ATOM   4925  C   THR A 314      58.361 -28.456  17.433  1.00110.00           C  
ATOM   4926  O   THR A 314      58.886 -28.625  18.536  1.00110.00           O  
ATOM   4927  CB  THR A 314      56.798 -29.401  15.540  1.00110.00           C  
ATOM   4928  OG1 THR A 314      56.386 -28.132  15.052  1.00110.00           O
[truncated: 70,967 more chars]
