# Supplementary material for: Repositioning of a Diaminothiazole Series Confirmed to Target the Cyclin-Dependent Kinase CRK12 for Use in the Treatment of African Animal Trypanosomiasis
Source: J Med Chem. 2022 Mar 18;65(7):5606–24. doi: 10.1021/acs.jmedchem.1c02104 (PMC9014415; doi:10.1021/acs.jmedchem.1c02104)
Supplement: Supplementary file 3 — jm1c02104_si_003.csv [file jm1c02104_si_003.csv]

Compound	SMILES	T.vivax EC50 , nM	T. congo EC50 , nM	L6 cells , nM	BLM	Sol (uM)	Efficacy at 10 mg/kg SC for 4 days, T. congo	Efficacy at 10 mg/kg SC for 4 days, T vivax
1	CC(C)CS(=O)(=O)N[C@H]1CC[C@@H](CC1)Nc1nc(c(s1)C(=O)c1c(cccc1F)F)N	95	18	ND	<0.5	105	Partial cure (2/3): 3 mg/kg bid SC for 4 days; Full cure: 10 mg/kg bid SC for 4 days; Partial cure: (2/3) 30 mg/kg SC single dose; Full cure: 50 mg/kg SC single dose	Full cure: 3 or 10 mg/kg bid SC for 4 days; Partial cure (1/3) 10 mg/kg, single dose SC; Full cure 30 mg/kg, single dose, SC
2	CC(C)CS(=O)(=O)N[C@H]1CC[C@@H](CC1)Nc1nc(c(s1)C(=O)c1c(cc(cc1F)CN(C)C)F)N	0.08	3.2	3,600	1.1	250	Partial cure (2/3) 10 mg/kg once daily for 2 days; Full cure 10 mg/kg SC daily 4 days; Partial cure (1/3) 10 mg/kg daily 4 days; Partial cure (2/3) 3 mg/kg. Full cure 10 mg/kg	Full cure (3/3); 3 and 10 mg/kg for 4 days, 10 mg/kg for 2 days
3	CC(C)CS(=O)(=O)N[C@H]1CC[C@@H](CC1)Nc1nc(c(s1)C(=O)c1c(cc(cc1F)CN1CCN(C)CC1)F)N	-	-		<0.5	>250	Partial cure (1/3)	No cure (0/3)
4	CC(C)CS(=O)(=O)N[C@H]1CC[C@@H](CC1)Nc1nc(c(s1)C(=O)c1c(cc(cc1F)CN1CCOCC1)F)N	-	-		1	NA	No cure (0/3)	No cure (0/3)
5	CC(C)CS(=O)(=O)N[C@H]1CC[C@@H](CC1)Nc1nc(c(s1)C(=O)c1c(cc(cc1F)CN1CCCC1)F)N	-	-		<0.5	220	Partial cure (1/3)	Full cure (3/3)
6	CC(C)CS(=O)(=O)N[C@H]1CC[C@@H](CC1)Nc1nc(c(s1)C(=O)c1c(cc(cc1F)CN1CCC1)F)N	6.9	2.5	5,300	1.3	>250	ND	ND
7	CC(C)CS(=O)(=O)N[C@H]1CC[C@@H](CC1)Nc1nc(c(s1)C(=O)c1c(cc(cc1F)CCN(C)C)F)N	1	16	18,000	0.8	>250	ND	ND
8	CNCc1cc(c(c(c1)F)C(=O)c1sc(nc1N)NC1CCC(CC1)NS(=O)(=O)CC(C)C)F	0.68	1.3	15,000	0.5	>250	Full cure (3/3)	Full cure (3/3)
9	CC(C)CS(=O)(=O)N[C@H]1CC[C@@H](CC1)Nc1nc(c(s1)C(=O)c1c(cc(cc1F)CN)F)N	0.5	8.3	5,900	<0.5	>250	ND	ND
10	CC(C)CS(=O)(=O)NC1CCC(CC1)Nc1nc(c(s1)C(=O)c1c(cccc1Cl)Cl)N	0.47	0.4	3,400	1.6	53	Full cure (3/3) 3 mg/kg	Full cure (3/3) 3 mg/kg
11	CC(C)CS(=O)(=O)N[C@H]1CC[C@@H](CC1)Nc1nc(c(s1)C(=O)c1c(cc(cc1Cl)CN(C)C)Cl)N	0.05	0.59	4,300	7.1	>250	ND	ND
